# Supplementary material for: The intestinal clock drives the microbiome to maintain gastrointestinal homeostasis
Source: Nat Commun. 2022 Oct 14;13:6068. doi: 10.1038/s41467-022-33609-x (PMC9568547; doi:10.1038/s41467-022-33609-x)
Supplement: Supplementary file 7 — Suppl. Data 5 [file 41467_2022_33609_MOESM7_ESM.xlsx]

## Sheet: Fig. Stats
Main Figure
		p. value amplitude comparison	p.value baseline comparison	p. value phase comparison
Fig. 1	gUNIFRAC	0.1234	0.0164	0.9167
	Richness	0.8615	0.1039	0.3563
	Shannon Effective no.	0.5923	0.0128	0.3015
	Firmicutes rel	0.3635	0.0808	0.8133
	Firmicutes quant	0.9546	0.9014	0.9598
	Bacteroidetes rel.	0.3433	0.146	0.8287
	Bacteroidetes quant	0.8494	0.1392	0.3034
	Proteobacteria rel.	0.5757	0.6632	0.185
	Proteobacteria quant	0.4848	0.7618	0.7618
Fig. 2	Richness	0.1812	0.1092	0.2647
	Shannon effective	0.2649	0.0686	0.3454
	Bacteriodetes rel	0.858	0.0044	0.4459
	Firmicutes rel	0.6917	0.0124	0.2223
	Muribaculaceae Rel	0.6976	0.004	0.8672
	Lachnospiraceae Rel	0.0496	0.0011	0.818
	zOTU988	0.7046	0.8052	0.981
	zOTU4371	0.6237	0.7143	0.7487
	zOTU4575	0.2553	0.1386	0.9028
	zOTU1173	0.1519	0.002	0.4074
	zOTU2552	0.0631	0.16	0.901
	zOTU2331	0.0193	0.0207	0.958
	zOTU5733	0.0297	0.2473	0.9841
	zOTU1181	0.7625	0.7936	0.5658
Fig. 3	Firmicutes rel	0.1945	0.6365	0.7819
	Bacteroidetes rel	0.2287	0.4962	0.8116
	Bacteroidetes quant	0.8703	0.0002	0.9849
	Proteobacteria rel	0.5662	0.0002	0.6684
	Proteobacteria quant	0.8251	0.2005	0.0575
Fig. 4	Bacteroidetes Quant (C)	0.7283	0.0032	0.5834
	Bacteroidetes Quant (F)	0.0859	0.0006	0.1113
	Firmicutes Quant (F)	0.724	0.9135	0.1877
	zOTU1428	0.0138	0.0037	0.2943
	zOTU3465	0.1053	0.0466	0.5088
	zOTU3323	0.0737	0.0073	0.2872
	zOTU9594	0.0195	0.0553	0.9897
Suppl. Figures
		p. value amplitude comparison	p.value baseline comparison	p. value phase comparison
Suppl. Fig. 1	Lachnospiraceae rel	0.2708	0.1325	0.9145
	Lachnospiraceae quant	0.9934	0.9007	0.9453
	Muribaculaceae rel	0.5895	0.0796	0.8367
	Muribaculaceae quant	0.9322	0.1031	0.5496
Suppl. Fig. 2	Lachnospiraceae rel	0.1221	0.6973	0.9729
	Ruminococcaceae rel	0.3096	0.0468	0.6378
	Rikenellaceae rel	0.404	0.016	0.291
