# Supplementary material for: The intestinal clock drives the microbiome to maintain gastrointestinal homeostasis
Source: Nat Commun. 2022 Oct 14;13:6068. doi: 10.1038/s41467-022-33609-x (PMC9568547; doi:10.1038/s41467-022-33609-x)
Supplement: Supplementary file 9 — Source data [file 41467_2022_33609_MOESM9_ESM.xlsx]

## Sheet: Fig 1B
Figure 1B distance matrix
	1.ZT1	10.ZT7	11.ZT7	12.ZT7	13.ZT10	14.ZT10	15.ZT10	16.ZT10	17.ZT13	18.ZT13	19.ZT13	2.ZT1	20.ZT13	21.ZT16	22.ZT16	23.ZT16	24.ZT16	25.ZT19	26.ZT19	27.ZT19	28.ZT19	29.ZT22	3.ZT1	30.ZT22	31.ZT22	32.ZT22	33.CT1	34.CT1	35.CT1	36.CT1	37.CT4	38.CT4	39.CT4	4.ZT1	40.CT4	41.CT7	42.CT7	43.CT7	44.CT7	45.CT10	46.CT10	47.CT10	48.CT10	49.CT13	5.ZT4	50.CT13	51.CT13	52.CT13	53.CT16
1.ZT1	0	0.297635	0.584468	0.500527	0.66348	0.534796	0.634506	0.617347	0.57597	0.507284	0.603909	0.161299	0.617301	0.394833	0.332202	0.548389	0.556084	0.399477	0.42956	0.53821	0.351486	0.1443	0.278312	0.23756	0.417751	0.331888	0.232392	0.342778	0.245079	0.227209	0.169219	0.248218	0.226611	0.185867	0.309888	0.570483	0.492881	0.508144	0.615962	0.628978	0.639867	0.670474	0.649112	0.586771	0.116381	0.565543	0.539532	0.495113	0.397162
10.ZT7	0.297635	0	0.426988	0.357925	0.499656	0.320288	0.481742	0.468132	0.412359	0.309502	0.460009	0.25319	0.469918	0.27594	0.159711	0.40156	0.42344	0.270135	0.234066	0.41401	0.262832	0.248684	0.252534	0.179445	0.311689	0.246312	0.189781	0.213915	0.259403	0.392355	0.247916	0.253411	0.253618	0.353959	0.23472	0.41259	0.318995	0.357143	0.468842	0.484604	0.483959	0.523949	0.49567	0.429319	0.26729	0.401505	0.395009	0.361304	0.270816
11.ZT7	0.584468	0.426988	0	0.192415	0.236021	0.239014	0.115697	0.172219	0.195136	0.247968	0.115243	0.575523	0.17074	0.308335	0.41854	0.12709	0.170141	0.284372	0.314593	0.138855	0.3598	0.517681	0.442226	0.502683	0.270394	0.385049	0.472546	0.417848	0.505208	0.664978	0.546006	0.519767	0.498152	0.60646	0.432431	0.193108	0.269019	0.196918	0.193892	0.267626	0.233534	0.236866	0.20903	0.205424	0.540688	0.211032	0.1872	0.271312	0.312048
12.ZT7	0.500527	0.357925	0.192415	0	0.304067	0.198181	0.236613	0.181335	0.25289	0.223447	0.236402	0.4926	0.200862	0.257481	0.363827	0.189718	0.206195	0.237264	0.275673	0.217827	0.283153	0.44125	0.370103	0.433618	0.248884	0.308005	0.394323	0.358828	0.424664	0.57341	0.459563	0.433342	0.407493	0.511659	0.336993	0.260269	0.227694	0.180385	0.247261	0.287577	0.315676	0.326957	0.27819	0.233352	0.467043	0.257382	0.21099	0.208537	0.24412
13.ZT10	0.66348	0.499656	0.236021	0.304067	0	0.246646	0.200699	0.208104	0.181835	0.294144	0.227974	0.6605	0.216978	0.359646	0.486945	0.288615	0.284519	0.337072	0.373093	0.303957	0.474241	0.602667	0.555109	0.583732	0.415938	0.501763	0.556333	0.48122	0.606728	0.754114	0.62532	0.586474	0.595852	0.700407	0.529303	0.221534	0.321625	0.311824	0.233176	0.214079	0.218689	0.220135	0.230337	0.213608	0.621817	0.268306	0.292201	0.356513	0.389084
14.ZT10	0.534796	0.320288	0.239014	0.198181	0.246646	0	0.277167	0.251806	0.233962	0.169099	0.280934	0.507757	0.279175	0.262177	0.327127	0.237733	0.282722	0.238316	0.196639	0.263175	0.350974	0.467987	0.43235	0.413812	0.29872	0.368431	0.413276	0.333488	0.465395	0.613716	0.493951	0.437224	0.462182	0.566239	0.390917	0.230912	0.199681	0.199913	0.303254	0.274727	0.302073	0.341124	0.323089	0.231981	0.495093	0.247738	0.257055	0.263901	0.274373
15.ZT10	0.634506	0.481742	0.115697	0.236613	0.200699	0.277167	0	0.151154	0.208693	0.284728	0.140772	0.629603	0.159031	0.358103	0.470615	0.184194	0.21601	0.338477	0.367913	0.208162	0.412723	0.572276	0.49982	0.55634	0.343962	0.444708	0.526832	0.463512	0.560559	0.715483	0.598624	0.562354	0.55088	0.657066	0.482391	0.23291	0.308313	0.266836	0.164131	0.270875	0.206957	0.195162	0.170152	0.222669	0.592593	0.235684	0.225697	0.309715	0.36541
16.ZT10	0.617347	0.468132	0.172219	0.181335	0.208104	0.251806	0.151154	0	0.196037	0.266213	0.16826	0.610161	0.114858	0.345452	0.451459	0.209458	0.180617	0.327788	0.353674	0.228	0.400813	0.556278	0.498417	0.533605	0.350427	0.431464	0.507744	0.453074	0.541663	0.696125	0.580152	0.542191	0.533396	0.637375	0.463276	0.238872	0.314687	0.251756	0.169377	0.222439	0.239151	0.227984	0.180681	0.169606	0.581013	0.223128	0.201219	0.263494	0.344493
17.ZT13	0.57597	0.412359	0.195136	0.25289	0.181835	0.233962	0.208693	0.196037	0	0.176483	0.166609	0.573412	0.175803	0.252296	0.38823	0.209753	0.189134	0.24151	0.284948	0.229453	0.389718	0.511248	0.475066	0.490266	0.332353	0.41941	0.46339	0.397833	0.526245	0.674422	0.538257	0.503101	0.516702	0.620305	0.453211	0.182392	0.275147	0.251955	0.233723	0.265828	0.242078	0.28002	0.243247	0.155949	0.531265	0.17475	0.197568	0.275336	0.296736
18.ZT13	0.507284	0.309502	0.247968	0.223447	0.294144	0.169099	0.284728	0.266213	0.176483	0	0.241494	0.486161	0.254449	0.201276	0.286938	0.211653	0.23863	0.19004	0.159608	0.244205	0.316987	0.441656	0.410191	0.390437	0.275353	0.344943	0.386639	0.316762	0.446859	0.59609	0.468711	0.420029	0.44047	0.541613	0.390332	0.232194	0.216838	0.207831	0.296991	0.321119	0.306257	0.343343	0.312798	0.225071	0.471589	0.200075	0.200128	0.227758	0.228017
19.ZT13	0.603909	0.460009	0.115243	0.236402	0.227974	0.280934	0.140772	0.16826	0.166609	0.241494	0	0.607001	0.125728	0.316434	0.444579	0.149974	0.15745	0.302457	0.335455	0.164905	0.376881	0.544425	0.464146	0.535858	0.291052	0.409124	0.501891	0.444666	0.528783	0.683151	0.573374	0.545714	0.51597	0.625245	0.461265	0.20998	0.309124	0.235206	0.196037	0.281367	0.237807	0.237553	0.214452	0.194202	0.5718	0.204934	0.188851	0.272966	0.330972
2.ZT1	0.161299	0.25319	0.575523	0.4926	0.6605	0.507757	0.629603	0.610161	0.573412	0.486161	0.607001	0	0.612735	0.417762	0.267458	0.545006	0.559689	0.421289	0.395949	0.541481	0.358509	0.193924	0.288037	0.155667	0.42527	0.337953	0.234741	0.326787	0.245373	0.249266	0.172958	0.222224	0.248932	0.205902	0.296458	0.567305	0.487072	0.503267	0.612267	0.623349	0.641523	0.66805	0.642508	0.577078	0.182028	0.563469	0.530603	0.48941	0.396404
20.ZT13	0.617301	0.469918	0.17074	0.200862	0.216978	0.279175	0.159031	0.114858	0.175803	0.254449	0.125728	0.612735	0	0.342629	0.454804	0.204575	0.13891	0.321546	0.350954	0.222471	0.388098	0.55474	0.493872	0.540915	0.338584	0.424933	0.51182	0.455703	0.541095	0.69688	0.580671	0.550578	0.533965	0.640701	0.462953	0.211676	0.328872	0.243817	0.178063	0.253094	0.245467	0.2299	0.184756	0.183038	0.590176	0.228823	0.188985	0.270112	0.35045
21.ZT16	0.394833	0.27594	0.308335	0.257481	0.359646	0.262177	0.358103	0.345452	0.252296	0.201276	0.316434	0.417762	0.342629	0	0.241323	0.253398	0.274386	0.0727136	0.15916	0.254007	0.213183	0.307257	0.316099	0.331976	0.194174	0.241461	0.289324	0.26397	0.354176	0.513755	0.37132	0.378985	0.351535	0.456705	0.335776	0.28135	0.246953	0.24646	0.349699	0.377156	0.388	0.409495	0.387543	0.3025	0.360408	0.291493	0.259625	0.219804	0.136923
22.ZT16	0.332202	0.159711	0.41854	0.363827	0.486945	0.327127	0.470615	0.451459	0.38823	0.286938	0.444579	0.267458	0.454804	0.241323	0	0.375303	0.40132	0.255611	0.194507	0.370131	0.238642	0.259929	0.256788	0.15806	0.280608	0.233652	0.220366	0.212427	0.257729	0.427204	0.286439	0.279273	0.261923	0.369127	0.267433	0.405757	0.341373	0.352875	0.470675	0.475257	0.48506	0.50676	0.489529	0.413888	0.303011	0.39687	0.372715	0.342118	0.25691
23.ZT16	0.548389	0.40156	0.12709	0.189718	0.288615	0.237733	0.184194	0.209458	0.209753	0.211653	0.149974	0.545006	0.204575	0.253398	0.375303	0	0.146592	0.23517	0.271668	0.0848611	0.309775	0.479681	0.399109	0.468665	0.20396	0.341131	0.436715	0.381314	0.467729	0.629631	0.515935	0.490372	0.461899	0.570653	0.399614	0.224625	0.259273	0.177059	0.241843	0.302975	0.296506	0.286579	0.261333	0.226815	0.506379	0.220713	0.172137	0.227242	0.265918
24.ZT16	0.556084	0.42344	0.170141	0.206195	0.284519	0.282722	0.21601	0.180617	0.189134	0.23863	0.15745	0.559689	0.13891	0.274386	0.40132	0.146592	0	0.253548	0.285714	0.144739	0.312986	0.493921	0.430578	0.485413	0.256387	0.349866	0.454077	0.413798	0.478653	0.638977	0.524927	0.524886	0.473913	0.581766	0.427764	0.204405	0.303747	0.212419	0.206722	0.311643	0.284339	0.267935	0.227302	0.219266	0.531977	0.212333	0.151373	0.234799	0.281904
25.ZT19	0.399477	0.270135	0.284372	0.237264	0.337072	0.238316	0.338477	0.327788	0.24151	0.19004	0.302457	0.421289	0.321546	0.0727136	0.255611	0.23517	0.253548	0	0.154203	0.242042	0.227722	0.321175	0.323405	0.338724	0.196869	0.248833	0.293547	0.253459	0.359563	0.524534	0.381134	0.381814	0.358164	0.467189	0.334171	0.255633	0.225521	0.220799	0.323465	0.358292	0.367346	0.393172	0.363396	0.291665	0.368252	0.277764	0.243022	0.211291	0.136398
26.ZT19	0.42956	0.234066	0.314593	0.275673	0.373093	0.196639	0.367913	0.353674	0.284948	0.159608	0.335455	0.395949	0.350954	0.15916	0.194507	0.271668	0.285714	0.154203	0	0.262539	0.239118	0.363208	0.338473	0.285466	0.20975	0.262729	0.312871	0.266052	0.360406	0.525925	0.38943	0.384066	0.360326	0.471323	0.346634	0.287435	0.255339	0.23747	0.367366	0.393825	0.391743	0.403863	0.389721	0.322391	0.411575	0.292592	0.264349	0.258947	0.175885
27.ZT19	0.53821	0.41401	0.138855	0.217827	0.303957	0.263175	0.208162	0.228	0.229453	0.244205	0.164905	0.541481	0.222471	0.254007	0.370131	0.0848611	0.144739	0.242042	0.262539	0	0.29931	0.476872	0.390063	0.46026	0.195712	0.329771	0.443791	0.397909	0.458805	0.622607	0.509754	0.510396	0.453484	0.559049	0.420042	0.23062	0.282458	0.197053	0.245713	0.322301	0.307518	0.28827	0.271453	0.236202	0.512749	0.233306	0.179887	0.247079	0.268339
28.ZT19	0.351486	0.262832	0.3598	0.283153	0.474241	0.350974	0.412723	0.400813	0.389718	0.316987	0.376881	0.358509	0.388098	0.213183	0.238642	0.309775	0.312986	0.227722	0.239118	0.29931	0	0.285887	0.202575	0.284122	0.158359	0.0686497	0.251618	0.234075	0.242735	0.415176	0.317067	0.343874	0.241471	0.330614	0.25215	0.375339	0.324082	0.284264	0.402235	0.463135	0.465044	0.472691	0.437335	0.410442	0.350925	0.376819	0.31608	0.262593	0.230633
29.ZT22	0.1443	0.248684	0.517681	0.44125	0.602667	0.467987	0.572276	0.556278	0.511248	0.441656	0.544425	0.193924	0.55474	0.307257	0.259929	0.479681	0.493921	0.321175	0.363208	0.476872	0.285887	0	0.246619	0.178112	0.345925	0.272868	0.181945	0.281214	0.202206	0.301708	0.17841	0.22147	0.213779	0.238455	0.266744	0.51064	0.426298	0.443819	0.553113	0.571358	0.578495	0.614793	0.589228	0.522114	0.128297	0.496429	0.474611	0.421639	0.334104
3.ZT1	0.278312	0.252534	0.442226	0.370103	0.555109	0.43235	0.49982	0.498417	0.475066	0.410191	0.464146	0.288037	0.493872	0.316099	0.256788	0.399109	0.430578	0.323405	0.338473	0.390063	0.202575	0.246619	0	0.247055	0.234297	0.175879	0.221256	0.248648	0.204967	0.33008	0.235385	0.260763	0.179219	0.240064	0.215805	0.470486	0.380871	0.391529	0.500546	0.541713	0.538059	0.546267	0.534443	0.493842	0.279769	0.458853	0.421465	0.370779	0.327836
30.ZT22	0.23756	0.179445	0.502683	0.433618	0.583732	0.413812	0.55634	0.533605	0.490266	0.390437	0.535858	0.155667	0.540915	0.331976	0.15806	0.468665	0.485413	0.338724	0.285466	0.46026	0.284122	0.178112	0.247055	0	0.346472	0.268462	0.180714	0.250505	0.19083	0.331428	0.197508	0.21896	0.207662	0.276651	0.250766	0.483823	0.415322	0.427725	0.54362	0.54997	0.560705	0.592438	0.565019	0.499257	0.228542	0.473908	0.45488	0.419758	0.328075
31.ZT22	0.417751	0.311689	0.270394	0.248884	0.415938	0.29872	0.343962	0.350427	0.332353	0.275353	0.291052	0.42527	0.338584	0.194174	0.280608	0.20396	0.256387	0.196869	0.20975	0.195712	0.158359	0.345925	0.234297	0.346472	0	0.17982	0.321684	0.280406	0.327735	0.489964	0.382782	0.390882	0.322006	0.419407	0.308403	0.325566	0.280278	0.230451	0.365803	0.4162	0.408492	0.409018	0.393567	0.358443	0.391229	0.326767	0.277108	0.234401	0.21022
32.ZT22	0.331888	0.246312	0.385049	0.308005	0.501763	0.368431	0.444708	0.431464	0.41941	0.344943	0.409124	0.337953	0.424933	0.241461	0.233652	0.341131	0.349866	0.248833	0.262729	0.329771	0.0686497	0.272868	0.175879	0.268462	0.17982	0	0.226884	0.218089	0.208396	0.388177	0.287902	0.323306	0.217717	0.304111	0.236771	0.397537	0.334675	0.307799	0.429367	0.48693	0.487648	0.494889	0.467864	0.436234	0.330582	0.399812	0.346586	0.285521	0.249219
33.CT1	0.232392	0.189781	0.472546	0.394323	0.556333	0.413276	0.526832	0.507744	0.46339	0.386639	0.501891	0.234741	0.51182	0.289324	0.220366	0.436715	0.454077	0.293547	0.312871	0.443791	0.251618	0.181945	0.221256	0.180714	0.321684	0.226884	0	0.219516	0.18046	0.334316	0.157232	0.227835	0.19959	0.283048	0.224905	0.444314	0.370366	0.3879	0.503437	0.521288	0.536427	0.568861	0.539623	0.471781	0.229935	0.450227	0.430539	0.368773	0.253159
34.CT1	0.342778	0.213915	0.417848	0.358828	0.48122	0.333488	0.463512	0.453074	0.397833	0.316762	0.444666	0.326787	0.455703	0.26397	0.212427	0.381314	0.413798	0.253459	0.266052	0.397909	0.234075	0.281214	0.248648	0.250505	0.280406	0.218089	0.219516	0	0.27696	0.422931	0.30825	0.197128	0.284621	0.380127	0.252696	0.388155	0.240223	0.34845	0.444432	0.460449	0.431415	0.50961	0.477146	0.404499	0.315689	0.337029	0.387727	0.318936	0.260628
35.CT1	0.245079	0.259403	0.505208	0.424664	0.606728	0.465395	0.560559	0.541663	0.526245	0.446859	0.528783	0.245373	0.541095	0.354176	0.257729	0.467729	0.478653	0.359563	0.360406	0.458805	0.242735	0.202206	0.204967	0.19083	0.327735	0.208396	0.18046	0.27696	0	0.304877	0.203391	0.261157	0.116141	0.242263	0.243564	0.502671	0.433558	0.41289	0.546071	0.572528	0.587265	0.598772	0.58183	0.532125	0.25915	0.504307	0.4537	0.410841	0.341188
36.CT1	0.227209	0.392355	0.664978	0.57341	0.754114	0.613716	0.715483	0.696125	0.674422	0.59609	0.683151	0.249266	0.69688	0.513755	0.427204	0.629631	0.638977	0.524534	0.525925	0.622607	0.415176	0.301708	0.33008	0.331428	0.489964	0.388177	0.334316	0.422931	0.304877	0	0.255865	0.309179	0.285463	0.189056	0.34137	0.661418	0.569654	0.590094	0.696471	0.720971	0.719644	0.746675	0.728915	0.677138	0.274992	0.645286	0.620893	0.559931	0.498612
37.CT4	0.169219	0.247916	0.546006	0.459563	0.62532	0.493951	0.598624	0.580152	0.538257	0.468711	0.573374	0.172958	0.580671	0.37132	0.286439	0.515935	0.524927	0.381134	0.38943	0.509754	0.317067	0.17841	0.235385	0.197508	0.382782	0.287902	0.157232	0.30825	0.203391	0.255865	0	0.220691	0.204202	0.210315	0.261714	0.524384	0.45662	0.475993	0.584367	0.589298	0.607294	0.632404	0.614441	0.541485	0.195727	0.533046	0.501168	0.456894	0.337818
38.CT4	0.248218	0.253411	0.519767	0.433342	0.586474	0.437224	0.562354	0.542191	0.503101	0.420029	0.545714	0.222224	0.550578	0.378985	0.279273	0.490372	0.524886	0.381814	0.384066	0.510396	0.343874	0.22147	0.260763	0.21896	0.390882	0.323306	0.227835	0.197128	0.261157	0.309179	0.220691	0	0.243505	0.272864	0.241344	0.514209	0.374996	0.443522	0.554828	0.565305	0.548202	0.610837	0.585194	0.511711	0.228007	0.465675	0.495588	0.429558	0.375828
39.CT4	0.226611	0.253618	0.498152	0.407493	0.595852	0.462182	0.55088	0.533396	0.516702	0.44047	0.51597	0.248932	0.533965	0.351535	0.261923	0.461899	0.473913	0.358164	0.360326	0.453484	0.241471	0.213779	0.179219	0.207662	0.322006	0.217717	0.19959	0.284621	0.116141	0.285463	0.204202	0.243505	0	0.221039	0.211177	0.500985	0.42391	0.410045	0.538626	0.56162	0.572833	0.591555	0.57238	0.523484	0.25288	0.493001	0.44721	0.411928	0.335999
4.ZT1	0.185867	0.353959	0.60646	0.511659	0.700407	0.566239	0.657066	0.637375	0.620305	0.541613	0.625245	0.205902	0.640701	0.456705	0.369127	0.570653	0.581766	0.467189	0.471323	0.559049	0.330614	0.238455	0.240064	0.276651	0.419407	0.304111	0.283048	0.380127	0.242263	0.189056	0.210315	0.272864	0.221039	0	0.302393	0.609769	0.520862	0.536059	0.63941	0.664646	0.666651	0.695341	0.672647	0.627299	0.224627	0.592985	0.564737	0.509786	0.44436
40.CT4	0.309888	0.23472	0.432431	0.336993	0.529303	0.390917	0.482391	0.463276	0.453211	0.390332	0.461265	0.296458	0.462953	0.335776	0.267433	0.399614	0.427764	0.334171	0.346634	0.420042	0.25215	0.266744	0.215805	0.250766	0.308403	0.236771	0.224905	0.252696	0.243564	0.34137	0.261714	0.241344	0.211177	0.302393	0	0.448931	0.347005	0.362314	0.451798	0.503838	0.505412	0.52959	0.486739	0.454694	0.287766	0.426686	0.410075	0.325984	0.320548
41.CT7	0.570483	0.41259	0.193108	0.260269	0.221534	0.230912	0.23291	0.238872	0.182392	0.232194	0.20998	0.567305	0.211676	0.28135	0.405757	0.224625	0.204405	0.255633	0.287435	0.23062	0.375339	0.51064	0.470486	0.483823	0.325566	0.397537	0.444314	0.388155	0.502671	0.661418	0.524384	0.514209	0.500985	0.609769	0.448931	0	0.262159	0.22635	0.223623	0.237033	0.240576	0.263479	0.237319	0.176648	0.548955	0.211123	0.202303	0.292043	0.260392
42.CT7	0.492881	0.318995	0.269019	0.227694	0.321625	0.199681	0.308313	0.314687	0.275147	0.216838	0.309124	0.487072	0.328872	0.246953	0.341373	0.259273	0.303747	0.225521	0.255339	0.282458	0.324082	0.426298	0.380871	0.415322	0.280278	0.334675	0.370366	0.240223	0.433558	0.569654	0.45662	0.374996	0.42391	0.520862	0.347005	0.262159	0	0.226229	0.296933	0.304296	0.239765	0.352854	0.321142	0.280846	0.448683	0.18302	0.266106	0.233559	0.239322
43.CT7	0.508144	0.357143	0.196918	0.180385	0.311824	0.199913	0.266836	0.251756	0.251955	0.207831	0.235206	0.503267	0.243817	0.24646	0.352875	0.177059	0.212419	0.220799	0.23747	0.197053	0.284264	0.443819	0.391529	0.427725	0.230451	0.307799	0.3879	0.34845	0.41289	0.590094	0.475993	0.443522	0.410045	0.536059	0.362314	0.22635	0.226229	0	0.250798	0.304851	0.322676	0.283652	0.26953	0.255091	0.479315	0.261574	0.153871	0.197715	0.240892
44.CT7	0.615962	0.468842	0.193892	0.247261	0.233176	0.303254	0.164131	0.169377	0.233723	0.296991	0.196037	0.612267	0.178063	0.349699	0.470675	0.241843	0.206722	0.323465	0.367366	0.245713	0.402235	0.553113	0.500546	0.54362	0.365803	0.429367	0.503437	0.444432	0.546071	0.696471	0.584367	0.554828	0.538626	0.63941	0.451798	0.223623	0.296933	0.250798	0	0.257408	0.194543	0.174901	0.0765577	0.222633	0.583343	0.224868	0.20678	0.248337	0.345051
45.CT10	0.628978	0.484604	0.267626	0.287577	0.214079	0.274727	0.270875	0.222439	0.265828	0.321119	0.281367	0.623349	0.253094	0.377156	0.475257	0.302975	0.311643	0.358292	0.393825	0.322301	0.463135	0.571358	0.541713	0.54997	0.4162	0.48693	0.521288	0.460449	0.572528	0.720971	0.589298	0.565305	0.56162	0.664646	0.503838	0.237033	0.304296	0.304851	0.257408	0	0.249799	0.265158	0.256516	0.181592	0.599133	0.269497	0.276405	0.335221	0.340749
46.CT10	0.639867	0.483959	0.233534	0.315676	0.218689	0.302073	0.206957	0.239151	0.242078	0.306257	0.237807	0.641523	0.245467	0.388	0.48506	0.296506	0.284339	0.367346	0.391743	0.307518	0.465044	0.578495	0.538059	0.560705	0.408492	0.487648	0.536427	0.431415	0.587265	0.719644	0.607294	0.548202	0.572833	0.666651	0.505412	0.240576	0.239765	0.322676	0.194543	0.249799	0	0.209129	0.180883	0.237581	0.598008	0.150241	0.283785	0.337424	0.371668
47.CT10	0.670474	0.523949	0.236866	0.326957	0.220135	0.341124	0.195162	0.227984	0.28002	0.343343	0.237553	0.66805	0.2299	0.409495	0.50676	0.286579	0.267935	0.393172	0.403863	0.28827	0.472691	0.614793	0.546267	0.592438	0.409018	0.494889	0.568861	0.50961	0.598772	0.746675	0.632404	0.610837	0.591555	0.695341	0.52959	0.263479	0.352854	0.283652	0.174901	0.265158	0.209129	0	0.156132	0.270022	0.633644	0.289304	0.223272	0.360592	0.404057
48.CT10	0.649112	0.49567	0.20903	0.27819	0.230337	0.323089	0.170152	0.180681	0.243247	0.312798	0.214452	0.642508	0.184756	0.387543	0.489529	0.261333	0.227302	0.363396	0.389721	0.271453	0.437335	0.589228	0.534443	0.565019	0.393567	0.467864	0.539623	0.477146	0.58183	0.728915	0.614441	0.585194	0.57238	0.672647	0.486739	0.237319	0.321142	0.26953	0.0765577	0.256516	0.180883	0.156132	0	0.234125	0.618512	0.244443	0.22858	0.284683	0.378499
49.CT13	0.586771	0.429319	0.205424	0.233352	0.213608	0.231981	0.222669	0.169606	0.155949	0.225071	0.194202	0.577078	0.183038	0.3025	0.413888	0.226815	0.219266	0.291665	0.322391	0.236202	0.410442	0.522114	0.493842	0.499257	0.358443	0.436234	0.471781	0.404499	0.532125	0.677138	0.541485	0.511711	0.523484	0.627299	0.454694	0.176648	0.280846	0.255091	0.222633	0.181592	0.237581	0.270022	0.234125	0	0.550205	0.168432	0.193357	0.26052	0.270893
5.ZT4	0.116381	0.26729	0.540688	0.467043	0.621817	0.495093	0.592593	0.581013	0.531265	0.471589	0.5718	0.182028	0.590176	0.360408	0.303011	0.506379	0.531977	0.368252	0.411575	0.512749	0.350925	0.128297	0.279769	0.228542	0.391229	0.330582	0.229935	0.315689	0.25915	0.274992	0.195727	0.228007	0.25288	0.224627	0.287766	0.548955	0.448683	0.479315	0.583343	0.599133	0.598008	0.633644	0.618512	0.550205	0	0.524379	0.515642	0.466107	0.378181
50.CT13	0.565543	0.401505	0.211032	0.257382	0.268306	0.247738	0.235684	0.223128	0.17475	0.200075	0.204934	0.563469	0.228823	0.291493	0.39687	0.220713	0.212333	0.277764	0.292592	0.233306	0.376819	0.496429	0.458853	0.473908	0.326767	0.399812	0.450227	0.337029	0.504307	0.645286	0.533046	0.465675	0.493001	0.592985	0.426686	0.211123	0.18302	0.261574	0.224868	0.269497	0.150241	0.289304	0.244443	0.168432	0.524379	0	0.199051	0.249483	0.281845
51.CT13	0.539532	0.395009	0.1872	0.21099	0.292201	0.257055	0.225697	0.201219	0.197568	0.200128	0.188851	0.530603	0.188985	0.259625	0.372715	0.172137	0.151373	0.243022	0.264349	0.179887	0.31608	0.474611	0.421465	0.45488	0.277108	0.346586	0.430539	0.387727	0.4537	0.620893	0.501168	0.495588	0.44721	0.564737	0.410075	0.202303	0.266106	0.153871	0.20678	0.276405	0.283785	0.223272	0.22858	0.193357	0.515642	0.199051	0	0.234406	0.257252
52.CT13	0.495113	0.361304	0.271312	0.208537	0.356513	0.263901	0.309715	0.263494	0.275336	0.227758	0.272966	0.48941	0.270112	0.219804	0.342118	0.227242	0.234799	0.211291	0.258947	0.247079	0.262593	0.421639	0.370779	0.419758	0.234401	0.285521	0.368773	0.318936	0.410841	0.559931	0.456894	0.429558	0.411928	0.509786	0.325984	0.292043	0.233559	0.197715	0.248337	0.335221	0.337424	0.360592	0.284683	0.26052	0.466107	0.249483	0.234406	0	0.216436
53.CT16	0.397162	0.270816	0.312048	0.24412	0.389084	0.274373	0.36541	0.344493	0.296736	0.228017	0.330972	0.396404	0.35045	0.136923	0.25691	0.265918	0.281904	0.136398	0.175885	0.268339	0.230633	0.334104	0.327836	0.328075	0.21022	0.249219	0.253159	0.260628	0.341188	0.498612	0.337818	0.375828	0.335999	0.44436	0.320548	0.260392	0.239322	0.240892	0.345051	0.340749	0.371668	0.404057	0.378499	0.270893	0.378181	0.281845	0.257252	0.216436	0
54.CT16	0.398921	0.257986	0.344758	0.292121	0.419794	0.284448	0.391878	0.381416	0.327058	0.248298	0.370932	0.388582	0.388968	0.188912	0.229613	0.303819	0.330507	0.192881	0.206599	0.306436	0.226138	0.329231	0.296981	0.307832	0.216576	0.240079	0.285628	0.147615	0.343082	0.4866	0.362384	0.290615	0.335737	0.439502	0.295032	0.327944	0.177242	0.287312	0.377336	0.386842	0.346187	0.426846	0.408362	0.329829	0.3624	0.2475	0.302507	0.253403	0.179646
55.CT16	0.517174	0.390222	0.192607	0.21477	0.309161	0.247418	0.249769	0.230743	0.21948	0.211234	0.196995	0.519859	0.214746	0.232003	0.360206	0.145299	0.135253	0.216432	0.239226	0.141443	0.285355	0.454835	0.39956	0.445321	0.228444	0.317866	0.40826	0.376407	0.428684	0.597228	0.477723	0.4892	0.421852	0.544338	0.406506	0.195579	0.269222	0.135463	0.242311	0.302774	0.308588	0.267369	0.266846	0.222201	0.501861	0.226603	0.0983067	0.232115	0.224361
56.CT16	0.41695	0.296684	0.329155	0.254916	0.430254	0.299759	0.383859	0.364498	0.345137	0.269407	0.346823	0.408405	0.352434	0.195867	0.280449	0.277656	0.272467	0.197998	0.212837	0.271341	0.165147	0.352144	0.280514	0.339745	0.162595	0.185997	0.2895	0.252637	0.322717	0.465911	0.369305	0.372969	0.315667	0.417273	0.254242	0.324153	0.266958	0.249242	0.331106	0.418285	0.416723	0.420622	0.369596	0.350688	0.397966	0.319974	0.271461	0.182877	0.177591
57.CT19	0.310953	0.201307	0.386805	0.316918	0.472901	0.3386	0.442379	0.425203	0.380305	0.313086	0.41441	0.310282	0.430801	0.216297	0.196069	0.348051	0.37167	0.215846	0.246028	0.361673	0.214307	0.242562	0.269527	0.246301	0.25862	0.208204	0.144753	0.197853	0.255137	0.417125	0.244145	0.294111	0.26394	0.362159	0.271651	0.354572	0.300803	0.312041	0.428635	0.429206	0.448679	0.488042	0.463352	0.371428	0.289124	0.37219	0.346798	0.294464	0.147857
58.CT19	0.473752	0.306754	0.266625	0.238372	0.34606	0.20964	0.317286	0.323882	0.26324	0.194826	0.298236	0.46562	0.324363	0.204435	0.298208	0.23577	0.269387	0.179695	0.207771	0.254062	0.283801	0.404601	0.360022	0.380766	0.238801	0.299381	0.357615	0.220486	0.416142	0.556946	0.438728	0.370062	0.409126	0.513384	0.35199	0.253561	0.111637	0.22356	0.312418	0.331866	0.269836	0.363271	0.338919	0.273097	0.428181	0.178642	0.247413	0.22087	0.198866
59.CT19	0.406786	0.301637	0.300226	0.251703	0.421498	0.295572	0.366004	0.349685	0.332816	0.26617	0.323216	0.411207	0.341078	0.174949	0.254013	0.259453	0.269594	0.183762	0.19802	0.250075	0.172874	0.339368	0.291759	0.329567	0.155154	0.19192	0.299385	0.28376	0.277229	0.482957	0.370354	0.39724	0.281737	0.42327	0.322879	0.302529	0.277553	0.195727	0.359097	0.392749	0.41473	0.396282	0.39099	0.339623	0.405185	0.327938	0.231486	0.228332	0.169056
6.ZT4	0.30488	0.0819026	0.408913	0.333668	0.486494	0.308577	0.462695	0.447491	0.401621	0.311444	0.443954	0.257968	0.446569	0.29369	0.188026	0.401473	0.430004	0.291353	0.26292	0.426831	0.280801	0.259324	0.272226	0.197142	0.330123	0.27032	0.198489	0.229371	0.27339	0.398451	0.254659	0.248219	0.262836	0.358335	0.222447	0.406122	0.311212	0.347917	0.459991	0.464905	0.465236	0.524081	0.48617	0.413044	0.283255	0.39415	0.39083	0.352202	0.279981
60.CT19	0.386487	0.27148	0.358637	0.290799	0.457108	0.3251	0.418297	0.398494	0.375608	0.299934	0.380386	0.369429	0.388795	0.211601	0.245233	0.310687	0.30915	0.214475	0.221371	0.297067	0.136676	0.321471	0.245244	0.299614	0.179395	0.15118	0.260679	0.231302	0.280625	0.436402	0.338158	0.352259	0.280574	0.383713	0.242784	0.351847	0.296399	0.28265	0.385427	0.442132	0.450969	0.460568	0.4246	0.385521	0.37679	0.357921	0.313461	0.227854	0.203217
61.CT22	0.343002	0.231971	0.37198	0.31319	0.445994	0.314943	0.428515	0.416075	0.357428	0.288365	0.399221	0.346035	0.415312	0.183096	0.20809	0.333947	0.343483	0.183371	0.204319	0.329372	0.202271	0.283458	0.288244	0.268588	0.230312	0.203404	0.187516	0.217218	0.270288	0.452791	0.273939	0.341347	0.291168	0.393514	0.304436	0.321878	0.287224	0.296247	0.410668	0.415859	0.440368	0.466407	0.445566	0.360132	0.335039	0.357921	0.316271	0.278872	0.141377
62.CT22	0.33893	0.233661	0.41919	0.362125	0.487778	0.347167	0.465992	0.454966	0.401983	0.317919	0.444235	0.329663	0.459696	0.249457	0.214526	0.385946	0.401865	0.248821	0.260523	0.38203	0.227702	0.286854	0.253528	0.256053	0.271438	0.216021	0.234914	0.0823264	0.285267	0.432968	0.309458	0.220718	0.287397	0.384205	0.276042	0.389486	0.251404	0.35155	0.444176	0.458213	0.435012	0.502185	0.475738	0.404824	0.321342	0.342135	0.371845	0.321442	0.247763
63.CT22	0.274924	0.259314	0.473541	0.396646	0.581564	0.445086	0.534087	0.516406	0.499169	0.420686	0.493422	0.278031	0.512129	0.318711	0.230599	0.436421	0.448333	0.330762	0.333511	0.425269	0.215574	0.222358	0.195102	0.218475	0.29115	0.188407	0.183649	0.261651	0.0996968	0.342595	0.237853	0.29508	0.147773	0.276769	0.263912	0.470782	0.412039	0.38459	0.519883	0.552588	0.565424	0.571788	0.556804	0.508103	0.285798	0.47778	0.423416	0.386387	0.306397
64.CT22	0.409042	0.292256	0.343553	0.285404	0.451555	0.31123	0.410986	0.396469	0.372023	0.295186	0.366441	0.39486	0.387803	0.207854	0.280032	0.296859	0.299929	0.205366	0.217488	0.287351	0.163495	0.348695	0.262289	0.32665	0.168168	0.171834	0.279697	0.244371	0.304785	0.452148	0.35296	0.369217	0.306665	0.405413	0.267172	0.328383	0.285827	0.2664	0.383765	0.44151	0.443896	0.455917	0.421979	0.383425	0.399773	0.351177	0.312811	0.227818	0.198469
65.ZT1	0.276916	0.262554	0.514466	0.41807	0.607388	0.456371	0.561483	0.546486	0.525	0.439072	0.53621	0.245679	0.548145	0.354297	0.253152	0.474	0.489096	0.366308	0.361311	0.469691	0.258117	0.239589	0.20659	0.209193	0.339143	0.235359	0.219542	0.265533	0.189078	0.318506	0.227822	0.230744	0.190977	0.242883	0.230534	0.507046	0.417602	0.441609	0.544146	0.573004	0.574979	0.606173	0.579068	0.528715	0.282637	0.486641	0.471028	0.41112	0.355661
66.ZT1	0.222684	0.369145	0.62504	0.536832	0.709456	0.577376	0.67187	0.651219	0.630931	0.558011	0.639642	0.232414	0.653807	0.485163	0.395232	0.58784	0.60088	0.495233	0.498067	0.590817	0.398005	0.276559	0.295681	0.305029	0.457596	0.366025	0.325031	0.367068	0.292385	0.202206	0.261371	0.26376	0.279727	0.194391	0.330595	0.623565	0.519408	0.551731	0.652942	0.679262	0.669615	0.701818	0.684682	0.639869	0.254909	0.595455	0.582352	0.525165	0.482235
67.ZT4	0.366013	0.253696	0.351677	0.260378	0.465458	0.321326	0.401772	0.389009	0.380322	0.293158	0.380007	0.348098	0.398895	0.224187	0.243872	0.31031	0.332045	0.23047	0.225767	0.310069	0.171772	0.318672	0.245597	0.288058	0.197925	0.184664	0.260545	0.228786	0.292251	0.423582	0.319574	0.314393	0.266646	0.362999	0.261322	0.362976	0.283789	0.290156	0.389584	0.435404	0.430095	0.449727	0.426317	0.378705	0.353437	0.339061	0.312365	0.270651	0.208032
68.ZT4	0.469842	0.34201	0.257546	0.173143	0.366609	0.2486	0.290526	0.266215	0.283263	0.232145	0.277693	0.471131	0.281278	0.254936	0.344879	0.242641	0.261321	0.236532	0.267938	0.260474	0.299853	0.417429	0.386747	0.418628	0.26577	0.320008	0.368187	0.322855	0.406958	0.541668	0.437844	0.391643	0.384928	0.488434	0.322775	0.299926	0.211745	0.223355	0.282621	0.328892	0.311013	0.34372	0.318243	0.266295	0.439718	0.244937	0.237182	0.210861	0.216122
69.ZT7	0.597619	0.441778	0.155627	0.210087	0.223059	0.237813	0.184996	0.157006	0.196468	0.248193	0.166709	0.589474	0.157843	0.327297	0.425881	0.190397	0.169287	0.300126	0.317918	0.199384	0.371638	0.536139	0.473575	0.510588	0.307821	0.401351	0.485547	0.408349	0.521476	0.677503	0.56378	0.514256	0.512934	0.621156	0.438384	0.190894	0.268575	0.203297	0.184677	0.245101	0.233701	0.246022	0.199844	0.178264	0.561174	0.196868	0.187162	0.24943	0.320933
7.ZT4	0.313532	0.242874	0.368624	0.306239	0.498709	0.36185	0.437201	0.440524	0.418161	0.350598	0.400671	0.334093	0.432507	0.265132	0.251031	0.330349	0.359833	0.268621	0.275569	0.317675	0.167953	0.282919	0.1377	0.290369	0.181307	0.163561	0.254192	0.239275	0.252109	0.382963	0.283035	0.303573	0.214553	0.298875	0.219825	0.40531	0.334362	0.319522	0.440355	0.483488	0.485146	0.489261	0.472766	0.43597	0.314669	0.406091	0.359486	0.321205	0.276173
70.ZT7	0.561853	0.430803	0.250355	0.197298	0.32135	0.239686	0.265697	0.203845	0.279673	0.256359	0.277458	0.556949	0.254375	0.32586	0.418524	0.257175	0.262449	0.313158	0.3305	0.274189	0.379315	0.503363	0.473619	0.491996	0.341796	0.403152	0.460784	0.4083	0.492764	0.632206	0.529322	0.490371	0.482705	0.58003	0.429413	0.303614	0.27344	0.240981	0.263321	0.264242	0.30487	0.321799	0.289195	0.214207	0.530263	0.244841	0.234219	0.230193	0.302121
71.ZT10	0.571635	0.415206	0.180386	0.186816	0.270657	0.247175	0.197368	0.161066	0.190555	0.211055	0.19447	0.555811	0.172918	0.300139	0.395991	0.181987	0.171794	0.280794	0.302882	0.207006	0.348601	0.505989	0.449432	0.477453	0.301087	0.377774	0.454167	0.384301	0.491885	0.645677	0.529881	0.482351	0.481267	0.58688	0.411948	0.229342	0.266639	0.213073	0.202631	0.267271	0.252135	0.258374	0.219785	0.17799	0.535111	0.177163	0.157878	0.229365	0.287743
72.ZT10	0.634899	0.488861	0.219672	0.255749	0.236374	0.310409	0.17568	0.157144	0.21448	0.285326	0.196333	0.630134	0.17428	0.369992	0.474418	0.255547	0.223379	0.355229	0.386711	0.269402	0.440348	0.572494	0.52935	0.558293	0.391526	0.466101	0.527266	0.462323	0.562311	0.713911	0.598942	0.554924	0.554853	0.658025	0.483278	0.243889	0.324642	0.27685	0.153824	0.262467	0.189546	0.208438	0.157873	0.192107	0.597439	0.205799	0.223126	0.275197	0.354076
73.ZT13	0.661716	0.502577	0.22139	0.272694	0.207913	0.293955	0.169247	0.156569	0.221185	0.292368	0.18145	0.654847	0.141771	0.390993	0.492964	0.247523	0.216566	0.372134	0.380663	0.268526	0.439599	0.602909	0.545471	0.57798	0.391332	0.470856	0.55208	0.478203	0.582543	0.736499	0.628942	0.577401	0.571222	0.682206	0.500067	0.252444	0.345101	0.275523	0.18681	0.258254	0.239676	0.213155	0.178604	0.204155	0.630764	0.243121	0.233078	0.292839	0.391597
74.ZT13	0.573219	0.448115	0.34408	0.291236	0.371257	0.312066	0.337867	0.286369	0.315121	0.313392	0.328603	0.565305	0.300389	0.350387	0.431427	0.327268	0.324344	0.353716	0.358242	0.348882	0.385744	0.516456	0.481698	0.496755	0.36283	0.411199	0.474186	0.420172	0.495763	0.656139	0.540404	0.506709	0.489448	0.593652	0.437432	0.367178	0.348777	0.312388	0.343883	0.293702	0.378126	0.387884	0.351871	0.291121	0.54558	0.317009	0.303153	0.269914	0.346917
75.ZT16	0.607156	0.462686	0.197309	0.264156	0.255213	0.305861	0.196182	0.194799	0.206129	0.26221	0.174907	0.600315	0.170444	0.325164	0.428505	0.193044	0.139982	0.313095	0.321899	0.192735	0.385622	0.54872	0.485686	0.522336	0.315683	0.417651	0.50321	0.444029	0.537751	0.686708	0.569331	0.553931	0.52977	0.633859	0.469481	0.20498	0.324581	0.254173	0.18589	0.29497	0.250228	0.229034	0.195421	0.215552	0.573873	0.220537	0.186565	0.28833	0.324562
76.ZT16	0.395912	0.296353	0.349575	0.270223	0.447682	0.329117	0.389196	0.366155	0.347223	0.273211	0.35197	0.399476	0.3635	0.202357	0.267241	0.299617	0.302095	0.227566	0.239354	0.302727	0.17381	0.330459	0.274609	0.323592	0.196862	0.205684	0.292321	0.245431	0.306569	0.464218	0.365351	0.346825	0.302662	0.410961	0.279993	0.353719	0.27722	0.26713	0.355325	0.420955	0.403442	0.414587	0.389434	0.355568	0.382665	0.309524	0.278255	0.223013	0.209038
77.ZT19	0.448876	0.328552	0.288616	0.237572	0.404073	0.279966	0.3442	0.340251	0.322861	0.247905	0.31368	0.4378	0.329951	0.197441	0.30461	0.242164	0.252046	0.196354	0.201762	0.235007	0.192138	0.388596	0.311047	0.362016	0.177923	0.211389	0.332856	0.296458	0.348855	0.51892	0.408796	0.415541	0.342871	0.451868	0.32498	0.292268	0.253183	0.223973	0.333136	0.388381	0.397236	0.40389	0.36918	0.330187	0.441547	0.300835	0.256712	0.217555	0.195334
78.ZT19	0.4002	0.293089	0.336225	0.258086	0.435389	0.316939	0.381874	0.364643	0.347305	0.274959	0.346573	0.405278	0.360224	0.196744	0.276365	0.290904	0.295533	0.206772	0.227607	0.295516	0.178191	0.336551	0.270033	0.332821	0.181705	0.198256	0.287146	0.239531	0.303897	0.475648	0.367695	0.356443	0.302773	0.41875	0.282344	0.331609	0.25966	0.253433	0.346089	0.410471	0.401015	0.405691	0.383274	0.353607	0.38787	0.309099	0.266617	0.209877	0.191765
79.ZT22	0.361909	0.255003	0.387563	0.316865	0.491492	0.352563	0.442944	0.433598	0.412227	0.33719	0.415271	0.348229	0.424105	0.241358	0.238572	0.344898	0.351203	0.254446	0.24853	0.337637	0.146823	0.30838	0.229643	0.283404	0.21618	0.153183	0.250846	0.22672	0.265917	0.422182	0.312813	0.320352	0.260473	0.355738	0.244702	0.383418	0.329718	0.307372	0.427632	0.478434	0.489445	0.489416	0.46351	0.424496	0.359362	0.39882	0.351864	0.301121	0.254245
8.ZT4	0.384023	0.267474	0.311464	0.200918	0.413673	0.282713	0.362431	0.336706	0.339506	0.275322	0.337019	0.383587	0.329862	0.233988	0.276984	0.282967	0.303094	0.21883	0.245165	0.303373	0.14223	0.318767	0.251258	0.329149	0.184798	0.157653	0.270502	0.250497	0.285517	0.4482	0.347008	0.339863	0.282103	0.374301	0.25449	0.346161	0.292994	0.250148	0.370397	0.414404	0.432177	0.448178	0.405278	0.345713	0.362459	0.348803	0.306402	0.238642	0.234366
80.ZT22	0.327869	0.25916	0.433386	0.345937	0.528359	0.398367	0.48545	0.46448	0.441827	0.370174	0.448775	0.336687	0.462195	0.288472	0.259832	0.389685	0.401069	0.299759	0.321414	0.394276	0.212465	0.284257	0.221812	0.286781	0.259945	0.198125	0.239699	0.223649	0.25094	0.390136	0.290261	0.28881	0.244049	0.336881	0.21609	0.427859	0.335322	0.35355	0.458709	0.494639	0.48558	0.51531	0.495284	0.446002	0.331293	0.400815	0.379354	0.311473	0.280447
81.CT1	0.472881	0.350192	0.341697	0.268039	0.423728	0.293716	0.388878	0.363612	0.342177	0.273877	0.354935	0.444307	0.354949	0.247312	0.315418	0.305586	0.302067	0.239504	0.237484	0.306017	0.271009	0.420086	0.352382	0.388805	0.256971	0.288495	0.365533	0.273311	0.389321	0.53758	0.425795	0.373284	0.379072	0.485679	0.357961	0.322215	0.241902	0.269857	0.355784	0.391209	0.380377	0.412575	0.381719	0.332334	0.451645	0.29872	0.289158	0.243021	0.23897
82.CT1	0.315068	0.254813	0.456582	0.354182	0.541686	0.410306	0.503381	0.472182	0.451785	0.371517	0.467302	0.304752	0.466568	0.307775	0.246197	0.420167	0.415634	0.315317	0.320937	0.423957	0.238285	0.285406	0.231783	0.269942	0.30013	0.234482	0.235139	0.235271	0.260076	0.364861	0.270335	0.261198	0.222978	0.310687	0.226737	0.452885	0.360388	0.368329	0.466743	0.513664	0.499281	0.5213	0.498628	0.457978	0.327451	0.417783	0.385337	0.336626	0.288944
83.CT4	0.387669	0.296046	0.420132	0.332201	0.483981	0.367903	0.457292	0.435629	0.409333	0.339911	0.428669	0.370123	0.427554	0.288029	0.27194	0.384418	0.382453	0.292001	0.288039	0.385359	0.244969	0.363118	0.294074	0.328024	0.283655	0.24949	0.310615	0.23736	0.333611	0.453703	0.346141	0.301129	0.29778	0.398461	0.299848	0.404415	0.306957	0.34954	0.429566	0.455131	0.449942	0.4837	0.458066	0.406902	0.386301	0.373284	0.362529	0.311518	0.279343
84.CT4	0.583487	0.436745	0.220318	0.223206	0.284038	0.266033	0.242226	0.188695	0.224598	0.238934	0.218841	0.578114	0.201948	0.319122	0.422818	0.227993	0.208881	0.298463	0.325611	0.244858	0.374489	0.521821	0.46768	0.500948	0.329323	0.400748	0.475636	0.396906	0.51078	0.656175	0.552061	0.503824	0.49797	0.607368	0.438384	0.244902	0.278625	0.217081	0.201168	0.263261	0.258189	0.27616	0.218721	0.203307	0.550907	0.203403	0.187693	0.211929	0.314774
85.CT7	0.583939	0.445708	0.250643	0.273307	0.326635	0.315711	0.276162	0.260216	0.259227	0.293742	0.257663	0.575036	0.255573	0.335677	0.430766	0.274111	0.228078	0.324375	0.335534	0.266328	0.391458	0.52959	0.463314	0.509165	0.352546	0.416717	0.48213	0.389048	0.515328	0.662198	0.544358	0.495769	0.506235	0.609207	0.466691	0.257157	0.276173	0.294792	0.244927	0.321735	0.267989	0.30733	0.26652	0.24097	0.558913	0.213118	0.236444	0.301998	0.320737
86.CT7	0.56572	0.420955	0.22992	0.21795	0.309785	0.255869	0.253679	0.203738	0.237531	0.225322	0.235772	0.558166	0.223912	0.300862	0.406597	0.21377	0.209679	0.285226	0.309536	0.232892	0.356105	0.501436	0.445838	0.485	0.316264	0.381136	0.452214	0.368583	0.48803	0.639308	0.531135	0.478949	0.480209	0.587945	0.413628	0.266628	0.258579	0.215844	0.203456	0.288259	0.271278	0.283373	0.233837	0.214412	0.529243	0.192648	0.187794	0.188261	0.291789
87.CT10	0.637946	0.480018	0.273477	0.319178	0.278991	0.339025	0.244473	0.266932	0.268239	0.324956	0.264852	0.633991	0.271149	0.381132	0.486896	0.295581	0.27407	0.366718	0.398194	0.309666	0.462315	0.577659	0.528609	0.568912	0.408744	0.487078	0.5342	0.439996	0.577759	0.714976	0.600412	0.55167	0.564838	0.667434	0.502621	0.281278	0.288457	0.34025	0.19958	0.314822	0.196171	0.231931	0.204446	0.264532	0.593438	0.227262	0.27692	0.340352	0.364894
88.CT10	0.443686	0.319482	0.319727	0.214285	0.410955	0.28624	0.356812	0.320827	0.313103	0.242106	0.318182	0.431026	0.317164	0.212404	0.297278	0.266568	0.267796	0.215158	0.229138	0.280557	0.237528	0.392722	0.316918	0.368296	0.219286	0.261504	0.338981	0.274159	0.367498	0.50989	0.40237	0.371213	0.347837	0.461464	0.301573	0.329717	0.255751	0.227649	0.313985	0.396746	0.380664	0.376518	0.343098	0.319433	0.419745	0.284518	0.24447	0.182205	0.205305
89.CT13	0.659796	0.516308	0.269538	0.31295	0.244141	0.325219	0.220619	0.229185	0.2642	0.335805	0.254486	0.655521	0.234806	0.406567	0.507583	0.309554	0.292442	0.396683	0.421997	0.325181	0.487783	0.602972	0.566022	0.586092	0.437523	0.513979	0.55952	0.481419	0.597677	0.737697	0.625006	0.581637	0.589486	0.686892	0.52757	0.287815	0.331252	0.326474	0.191524	0.28149	0.200785	0.234663	0.183938	0.241207	0.623095	0.246426	0.28671	0.33156	0.397103
9.ZT7	0.348055	0.232571	0.382182	0.301506	0.399274	0.280421	0.419807	0.388216	0.37219	0.324198	0.426833	0.368696	0.423991	0.25656	0.255799	0.375849	0.420031	0.250385	0.295247	0.401493	0.295639	0.293933	0.323956	0.311685	0.315663	0.296595	0.267487	0.257624	0.336914	0.471272	0.331899	0.316366	0.336901	0.418015	0.299841	0.399038	0.296941	0.335424	0.43826	0.371082	0.43288	0.483746	0.464485	0.369994	0.296455	0.39241	0.391045	0.32914	0.278034
90.CT13	0.638526	0.495773	0.274123	0.265105	0.269529	0.285387	0.255044	0.191394	0.263059	0.294072	0.255626	0.632228	0.216699	0.382518	0.474861	0.272098	0.268341	0.361752	0.383887	0.302048	0.439337	0.579918	0.527986	0.556941	0.396302	0.467089	0.535367	0.463476	0.563284	0.716883	0.604377	0.566994	0.557252	0.661314	0.491938	0.303727	0.331352	0.29085	0.233228	0.213755	0.27891	0.278261	0.229171	0.225986	0.60487	0.256672	0.247688	0.276214	0.377124
91.CT16	0.634807	0.48981	0.268259	0.32743	0.290181	0.345455	0.238936	0.251686	0.260859	0.313071	0.249459	0.635786	0.252669	0.371262	0.473848	0.277435	0.244325	0.361661	0.377069	0.27884	0.444561	0.57887	0.519323	0.559892	0.391738	0.471326	0.539494	0.457278	0.568847	0.710632	0.602318	0.577555	0.559311	0.663589	0.508508	0.27215	0.322484	0.316133	0.198717	0.322734	0.217816	0.231644	0.198164	0.253088	0.601756	0.221277	0.242266	0.320517	0.366601
92.CT16	0.610909	0.46703	0.242269	0.236787	0.269804	0.258648	0.246877	0.180738	0.241072	0.263127	0.229937	0.604041	0.204155	0.353602	0.447324	0.241671	0.229821	0.334308	0.345799	0.262983	0.39682	0.55346	0.495581	0.52698	0.354005	0.42762	0.504995	0.428966	0.535673	0.682838	0.579254	0.536198	0.527226	0.632847	0.461232	0.266273	0.30566	0.242695	0.212419	0.231303	0.276053	0.283172	0.2278	0.209164	0.58223	0.23781	0.219531	0.234938	0.343968
93.CT19	0.564404	0.423636	0.251863	0.262622	0.335899	0.292563	0.285927	0.272073	0.258654	0.26555	0.26487	0.556316	0.273805	0.307708	0.394068	0.236812	0.227117	0.298412	0.30729	0.230608	0.36474	0.503474	0.44702	0.483972	0.317826	0.388433	0.463237	0.376865	0.488465	0.6371	0.525188	0.496313	0.486412	0.587846	0.433382	0.269369	0.252728	0.255619	0.247937	0.322334	0.270356	0.294614	0.265676	0.242555	0.529961	0.196282	0.202821	0.263152	0.299037
94.CT19	0.536862	0.394196	0.247698	0.208757	0.341692	0.236673	0.282737	0.254119	0.262319	0.213569	0.263203	0.527615	0.251523	0.273007	0.374562	0.223713	0.226222	0.255417	0.267187	0.238859	0.306288	0.473154	0.412616	0.448685	0.269445	0.333846	0.415496	0.333094	0.448219	0.606812	0.504462	0.44657	0.44355	0.556663	0.386363	0.27263	0.251967	0.174899	0.252928	0.327	0.320658	0.330826	0.279169	0.251198	0.514014	0.23832	0.211001	0.164374	0.260969
95.CT22	0.535566	0.405145	0.272063	0.262113	0.367461	0.274563	0.325954	0.310103	0.286143	0.252847	0.289334	0.522283	0.302826	0.286931	0.366962	0.238206	0.24257	0.274547	0.273184	0.2391	0.326234	0.476439	0.409325	0.445423	0.282503	0.345332	0.431692	0.329498	0.451071	0.607419	0.498359	0.460084	0.45095	0.553638	0.409262	0.269233	0.241435	0.247739	0.294675	0.343232	0.317746	0.346538	0.315613	0.277703	0.508066	0.237671	0.227282	0.264016	0.286095
96.CT22	0.458528	0.317452	0.344483	0.265162	0.421198	0.300323	0.38614	0.344882	0.338664	0.265211	0.356167	0.442118	0.346843	0.244498	0.298474	0.308873	0.317323	0.25092	0.254589	0.326878	0.229113	0.391271	0.332001	0.363857	0.241724	0.250848	0.332491	0.248041	0.357834	0.527802	0.418303	0.359214	0.360158	0.473793	0.295374	0.365312	0.282694	0.249578	0.350429	0.408568	0.410991	0.425999	0.38299	0.341076	0.432991	0.318171	0.294019	0.186191	0.244198
[truncated: 47 more columns]

## Sheet: Fig 1C
	DD						LD
1	0.325515	0.265551	0.315143	0.264853	0.300871	0.305901	0.242586	0.247966	0.213821	0.261737	0.226666	0.225016
4	0.35398	0.281028	0.335407	0.275488	0.314802	0.320849	0.379437	0.289094	0.351262	0.262216	0.329484	0.325778
7	0.58807	0.482638	0.583876	0.442097	0.550519	0.556188	0.5309	0.425756	0.515213	0.389336	0.472739	0.481693
10	0.63946	0.540756	0.638031	0.501002	0.606741	0.611677	0.644518	0.536314	0.634332	0.49408	0.598994	0.609444
13	0.617816	0.510866	0.607169	0.473158	0.574718	0.58088	0.629404	0.521883	0.617287	0.478407	0.583244	0.5899
16	0.539515	0.42675	0.523651	0.386633	0.49218	0.495987	0.516033	0.399039	0.503845	0.360478	0.464951	0.472429
19	0.486947	0.373435	0.471172	0.337698	0.440078	0.446541	0.475403	0.343313	0.449799	0.305933	0.426718	0.427968
22	0.42919	0.315342	0.414555	0.290081	0.385498	0.393332	0.347311	0.241555	0.321874	0.225884	0.299622	0.303546

## Sheet: Fig 1D
Richness
	LD						DD
1	655	660	702	664	702	682	673	671	668	663	606	698
4	638	672	660	697	708	665	664	670	678	743	612	620
7	679	648	574	719	636	662	614	614	670	622	530	668
10	556	667	514	604	639	549	515	497	533	540	571	687
13	598	671	526	639	572	612	576	616	628	671	553	556
16	622	659	665	691	626	687	687	672	679	713	575	605
19	643	639	636	686	648	672	684	655	667	673	628	663
22	676	678	698	720	690	678	683	630	690	642	602	707
Shannon
	LD						DD
1	315.45	322.77	347.34	350.46	320.74	296.83	341.04	308.33	320.64	317.28	277.35	330.62
4	308.8	370.02	347	379.56	348.17	274.03	337.98	311.92	342.96	353.75	303.72	255.78
7	311.37	368.03	269.88	315.36	268.64	260.4	234.73	270.89	303.82	232.13	222.14	249.67
10	201.99	300.22	247.47	248.52	267.95	223.51	201.7	206.48	176.87	231.24	203.46	330.31
13	229.85	294.95	250.53	250	229.71	229.99	250.93	253.08	267.39	335.2	202.78	232.56
16	311.93	332.72	298.51	279.49	247.02	330.86	329.02	310.72	290.86	357.92	218.56	259.4
19	313.25	322.16	285.58	383.78	305.89	328.07	340.34	283.83	317.23	341.3	248.89	304.24
22	338.51	349.41	347.73	372.93	335.22	303.81	311.27	296.04	292.52	320.4	260.25	332.85

## Sheet: Fig 1F
Quant Bacteroidetes															Rel. Bacteroidetes
	LD						DD								Time	LD						DD
1	213336	284654	319079	260806	290401	320072	284770	344719	285547	359102	399891	580180			1	32.0294	31.7823	46.2484	31.1577	43.5072	28.5179	45.8616	51.9289	43.1044	22.0841	66.7744	47.8584
4	305647	250877	397615	354916	610895	472627	265773	320278	401622	319997	468395	542358			4	31.8655	46.7085	52.4339	58.3637	59.2608	68.0387	38.473	35.5796	41.4307	41.6635	55.773	76.2447
7	305494	301014	747100	711554	532907	636251	1.36643e+06	413000	522720	787555	774994	734967			7	50.7483	48.1295	80.166	70.2316	79.5422	71.0922	82.4534	69.4116	71.4731	84.0269	80.1659	74.8247
10	711751	419978	672356	1.0439e+06	963953	745688	611756	702566	1.0841e+06	749486	768884	504516			10	83.7854	71.3676	83.8423	80.1147	78.002	83.3613	75.4105	86.118	87.55	85.7037	85.7359	63.7585
13	612032	605783	753016	848419	529790	135962	512136	669695	966516	938635	650060	325293			13	80.5246	72.2082	81.7333	81.5558	82.7177	62.3805	78.5912	79.344	77.632	65.4967	84.6525	74.5362
16	550117	359434	550338	491520	840605	200386	238904	523638	391260	292480	623614	563180			16	66.1424	49.2184	76.2573	80.3648	83.5574	59.5869	65.41	59.6992	77.2	62.0243	85.1236	74.574
19	469529	285584	657382	256321	583150	468929	249386	291637	454149	408640	504666	647254			19	68.0195	66.2379	78.5129	56.7326	69.2013	62.2316	53.7369	68.9023	64.4721	59.5058	77.9947	70.9443
22	229708	278981	436378	310225	378528	189265	377392	362806	400826	513591	561894	556181			22	36.836	41.0524	63.9296	55.4992	56.8064	51.2145	60.6744	53.5055	48.1625	63.7468	75.2753	58.1349
Quant Firmicutes															Rel. Firmicutes
	LD						DD								Time	LD						DD
1	385735	546012	317844	494102	331362	681809	294112	273810	326243	1.11161e+06	146946	494943			1	57.8634	60.8685	46.0695	59.0287	49.6439	60.7481	47.351	41.2208	49.2477	68.3576	24.5373	40.8274
4	562062	235670	300153	206138	359256	174791	367694	492591	478076	382622	287752	112527			4	58.5792	43.8276	39.5815	33.8981	34.8503	25.1626	53.2048	54.6916	49.3058	49.8117	34.2634	15.819
7	250232	271124	136641	219675	104205	192597	213919	138307	155992	91731.6	114588	168884			7	41.563	43.2864	14.662	21.6823	15.5537	21.52	12.8542	23.2448	21.3292	9.78716	11.8531	17.1936
10	94200.1	126155	89719.8	177136	209413	96870.8	150779	67841.7	80524.7	70617.9	73144.3	214784			10	11.0538	21.4122	11.188	13.5944	16.9454	10.8293	18.5743	8.2934	6.503	8.07515	8.1561	27.1434
13	107611	184243	121437	123110	74689.2	59935.9	105719	127490	206040	379658	73035.6	67126.9			13	14.1167	21.91	13.181	11.8342	11.6614	27.4992	16.176	15.056	16.5494	26.492	9.51088	15.3811
16	229032	329113	132756	83721.3	121797	113388	103286	294303	86634.3	145745	68886.2	122157			16	27.4747	44.9939	18.3952	13.6887	12.1068	33.717	28.1992	33.5114	17.0939	30.9071	9.403	16.1755
19	176713	121384	140034	162963	213004	234590	184671	105958	205344	234947	102795	182706			19	25.5376	28.0675	16.7246	36.0692	25.2767	31.1324	39.7499	24.9952	29.1512	34.2128	15.8867	20.026
22	336223	355506	206477	205845	247470	149705	209637	263133	376845	242724	137358	301035			22	53.8923	52.2306	30.249	36.8256	37.1382	40.5097	33.6782	38.7651	45.281	30.1269	18.4014	31.4657
Quant Proteobacteria															Rel. Proteobacteria
	LD						DD								Time	LD						DD
1	15259.9	12755.4	10037.6	12367.5	9890.89	18571	9191.6	6533.91	7032.42	28042.1	6835.2	37274.5			1	2.29106	1.42418	1.45489	1.4775	1.48183	1.65465	1.48029	0.984278	1.06157	1.72453	1.14135	3.07474
4	14953.4	13145.7	15923.1	9261.92	17188.3	17016	13388.7	17219.2	23533.1	15006.4	18331.2	8303.79			4	1.55898	2.44748	2.0998	1.52307	1.66737	2.4496	1.93813	1.91288	2.42764	1.95383	2.18274	1.16735
7	14529.2	11955.9	16543.6	25934.6	5427.61	13839.2	25275.3	15008.9	14154.8	17133.7	13286.9	13251.2			7	2.41358	1.91164	1.77518	2.55979	0.810131	1.54633	1.52517	2.52249	1.93543	1.82805	1.37441	1.34907
10	17814.9	11887.9	14276.4	18215.6	10335.5	11087.9	13484	15453.4	30742.9	14219	12724.3	15774.1			10	2.09712	2.02014	1.78025	1.39797	0.836339	1.23952	1.66216	1.89423	2.48273	1.62594	1.41885	1.99346
13	8799.03	8669.75	10529.2	12889.1	5337.65	1764.62	6557.61	8019.64	16675.2	16670.7	8315.3	6194.82			13	1.15768	1.03342	1.14286	1.23898	0.833383	0.809626	1.00631	0.95015	1.33937	1.16326	1.08284	1.41945
16	11281.6	8993.52	8690.85	6672.68	6212.8	4336.67	6929.77	12600.5	6851.04	7325.4	4956.22	8835.93			16	1.35642	1.23151	1.20424	1.091	0.617562	1.28955	1.89732	1.43657	1.35179	1.55345	0.676527	1.17002
19	10371.1	4928.13	9087.63	4497.95	9686.88	11577.7	9015.52	6436.96	9420.94	7992.15	4768.08	10786.4			19	1.50244	1.14302	1.08536	0.99555	1.14952	1.53648	1.94264	1.5208	1.33742	1.16381	0.736894	1.18228
22	8854.01	6434.7	6352.04	5878.14	9971.44	8298.1	9958.33	7738.29	10972.7	7959.81	4706.76	9408.46			22	1.41983	0.946873	0.930577	1.0516	1.49643	2.24544	1.60103	1.14122	1.31846	0.987971	0.630551	0.983421

## Sheet: Fig 1G-J
See Suppl. Data 1 JTK

## Sheet: Fig 2B_top
	CT1	CT4	CT7	CT13	CT19	CT22	CT1	CT4	CT10	CT13	CT16	CT19	CT22	CT1	CT4	CT7	CT10	CT13	CT16	CT22	CT1	CT4	CT7	CT10	CT13	CT1	CT16	CT4	CT19	CT7	CT22	CT16	CT1	CT19	CT4	CT22	CT7	CT10	CT13	CT16	CT19	CT22	CT1	CT4	CT7	CT10	CT13	CT16	CT19
CT1	0	0.245721	0.408779	0.400306	0.228453	0.22306	0.260048	0.264697	0.492028	0.517866	0.518836	0.46055	0.349943	0.198283	0.219545	0.431997	0.481641	0.524842	0.476092	0.211421	0.377646	0.566174	0.529161	0.375136	0.466672	0.390122	0.437375	0.58868	0.48083	0.458422	0.395884	0.56458	0.319498	0.42401	0.553759	0.424924	0.494337	0.436128	0.453151	0.349768	0.365502	0.321278	0.587792	0.331891	0.565484	0.58843	0.523336	0.598924	0.529
CT4	0.245721	0	0.578502	0.563367	0.375443	0.373851	0.382101	0.235216	0.636631	0.662747	0.628767	0.571113	0.476451	0.352443	0.216422	0.586417	0.628216	0.657444	0.586836	0.333	0.485687	0.674166	0.623382	0.475503	0.563209	0.321943	0.536551	0.687307	0.571308	0.568185	0.501356	0.669783	0.43815	0.544968	0.658503	0.537379	0.622599	0.579222	0.547115	0.464446	0.501675	0.469039	0.683094	0.379985	0.659865	0.684545	0.619529	0.696121	0.627907
CT7	0.408779	0.578502	0	0.146633	0.320583	0.307635	0.386919	0.548434	0.236582	0.293157	0.310429	0.43109	0.311126	0.358369	0.503615	0.17168	0.174865	0.301763	0.309252	0.399715	0.388503	0.369524	0.369031	0.400654	0.341086	0.611212	0.344186	0.406153	0.353038	0.330956	0.370378	0.383392	0.423803	0.31312	0.351356	0.352345	0.297019	0.279511	0.313744	0.369243	0.310407	0.324585	0.392926	0.496819	0.399302	0.399715	0.358087	0.410288	0.384889
CT13	0.400306	0.563367	0.146633	0	0.316029	0.310919	0.372086	0.532347	0.214624	0.248012	0.254632	0.399182	0.288676	0.34971	0.493465	0.207327	0.188164	0.241494	0.244715	0.385923	0.389791	0.338741	0.322142	0.378689	0.299255	0.578365	0.313604	0.346134	0.306855	0.270273	0.360153	0.316623	0.418236	0.265001	0.316052	0.305802	0.262678	0.249624	0.272174	0.359538	0.306319	0.322774	0.35414	0.477676	0.362048	0.335713	0.315973	0.339199	0.325189
CT19	0.228453	0.375443	0.320583	0.316029	0	0.0693977	0.183972	0.353717	0.399641	0.438812	0.397147	0.330625	0.199968	0.199849	0.302904	0.344872	0.390773	0.419698	0.317202	0.19902	0.26263	0.476034	0.427018	0.272921	0.340922	0.441828	0.303724	0.457187	0.35172	0.349675	0.263462	0.436891	0.246771	0.334364	0.445126	0.28617	0.420867	0.378237	0.332313	0.218553	0.276684	0.259592	0.469703	0.347314	0.430755	0.447728	0.390525	0.45577	0.388738
CT22	0.22306	0.373851	0.307635	0.310919	0.0693977	0	0.176119	0.34639	0.396243	0.433711	0.392845	0.32969	0.195636	0.195629	0.301402	0.343377	0.3849	0.419256	0.317213	0.209381	0.265276	0.47004	0.417906	0.27263	0.33034	0.440483	0.294391	0.459773	0.344601	0.347463	0.261544	0.442218	0.243819	0.320895	0.441384	0.286496	0.413322	0.367344	0.326559	0.205615	0.266905	0.244106	0.469432	0.34682	0.429113	0.448596	0.389995	0.458692	0.392866
CT1	0.260048	0.382101	0.386919	0.372086	0.183972	0.176119	0	0.240403	0.410127	0.453323	0.411148	0.311011	0.148794	0.198763	0.273112	0.373446	0.40948	0.448131	0.341519	0.196118	0.25319	0.483613	0.428344	0.278415	0.350781	0.43319	0.304448	0.473731	0.354575	0.377278	0.262715	0.457955	0.263762	0.339847	0.457964	0.306136	0.452186	0.400736	0.368004	0.255676	0.329664	0.292436	0.48339	0.320611	0.448192	0.46988	0.405884	0.463125	0.409433
CT4	0.264697	0.235216	0.548434	0.532347	0.353717	0.34639	0.240403	0	0.583954	0.616555	0.585027	0.466107	0.354364	0.307164	0.187825	0.532478	0.571654	0.609962	0.518169	0.2809	0.385418	0.627939	0.576788	0.403773	0.497177	0.347884	0.453263	0.61958	0.500887	0.536656	0.404194	0.610413	0.365001	0.499493	0.605502	0.467208	0.58974	0.533948	0.516139	0.404916	0.478775	0.42918	0.634835	0.275693	0.601381	0.629698	0.563724	0.620165	0.56405
CT10	0.492028	0.636631	0.236582	0.214624	0.399641	0.396243	0.410127	0.583954	0	0.155887	0.163741	0.431268	0.306172	0.39795	0.554987	0.215644	0.170934	0.184495	0.215104	0.448881	0.422315	0.259957	0.286876	0.432635	0.321852	0.634579	0.352518	0.287431	0.302913	0.262418	0.398034	0.275085	0.456683	0.279374	0.254977	0.332946	0.242441	0.327603	0.283199	0.406788	0.346136	0.361987	0.274465	0.530695	0.286723	0.280127	0.25572	0.287469	0.278928
CT13	0.517866	0.662747	0.293157	0.248012	0.438812	0.433711	0.453323	0.616555	0.155887	0	0.140417	0.440334	0.363433	0.449225	0.591819	0.313858	0.25494	0.1623	0.272631	0.4904	0.467866	0.289242	0.312801	0.466853	0.36683	0.622493	0.389144	0.295402	0.347032	0.295857	0.445155	0.266468	0.510488	0.328151	0.276537	0.382647	0.294304	0.368624	0.336482	0.458776	0.406484	0.422776	0.301725	0.565662	0.317121	0.283787	0.320978	0.29299	0.337905
CT16	0.518836	0.628767	0.310429	0.254632	0.397147	0.392845	0.411148	0.585027	0.163741	0.140417	0	0.430539	0.305243	0.425796	0.552401	0.316502	0.264797	0.16949	0.207353	0.444941	0.43835	0.24883	0.280906	0.431177	0.326698	0.624492	0.355767	0.232139	0.307836	0.24876	0.410855	0.221539	0.468461	0.287714	0.261744	0.327838	0.290056	0.37793	0.285772	0.414795	0.366686	0.400021	0.248805	0.526401	0.301869	0.216185	0.264813	0.232166	0.276037
CT19	0.46055	0.571113	0.43109	0.399182	0.330625	0.32969	0.311011	0.466107	0.431268	0.440334	0.430539	0	0.26895	0.383805	0.480773	0.413576	0.4389	0.455317	0.38425	0.3913	0.383845	0.5063	0.469499	0.4109	0.417642	0.490303	0.396552	0.476837	0.419826	0.414878	0.3743	0.478238	0.414485	0.397007	0.476852	0.366637	0.480315	0.442241	0.420318	0.385429	0.408287	0.40375	0.515646	0.447172	0.426087	0.495051	0.445033	0.477063	0.434255
CT22	0.349943	0.476451	0.311126	0.288676	0.199968	0.195636	0.148794	0.354364	0.306172	0.363433	0.305243	0.26895	0	0.246445	0.370853	0.307652	0.315542	0.346974	0.241623	0.260232	0.279512	0.397118	0.356624	0.299038	0.276191	0.490189	0.244587	0.377121	0.278343	0.287459	0.256456	0.368238	0.300364	0.257329	0.380774	0.216453	0.370228	0.346049	0.277441	0.248793	0.274901	0.282109	0.397096	0.363476	0.358033	0.380569	0.310155	0.368619	0.310191
CT1	0.198283	0.352443	0.358369	0.34971	0.199849	0.195629	0.198763	0.307164	0.39795	0.449225	0.425796	0.383805	0.246445	0	0.229944	0.330962	0.379503	0.413731	0.354326	0.110297	0.294486	0.480114	0.448946	0.309263	0.379001	0.429441	0.344426	0.502497	0.385589	0.384127	0.302442	0.481516	0.260501	0.348013	0.471705	0.33556	0.415945	0.385594	0.359836	0.263769	0.297512	0.24809	0.492374	0.316945	0.471936	0.494203	0.420219	0.504496	0.429584
CT4	0.219545	0.216422	0.503615	0.493465	0.302904	0.301402	0.273112	0.187825	0.554987	0.591819	0.552401	0.480773	0.370853	0.229944	0	0.494255	0.539358	0.568843	0.4739	0.188074	0.394496	0.604496	0.553519	0.396484	0.48042	0.349395	0.446211	0.610029	0.489694	0.504138	0.405936	0.590266	0.341865	0.480817	0.577982	0.453672	0.556327	0.511315	0.474569	0.370617	0.432424	0.393605	0.607697	0.283696	0.574004	0.596391	0.530252	0.609454	0.536913
CT7	0.431997	0.586417	0.17168	0.207327	0.344872	0.343377	0.373446	0.532478	0.215644	0.313858	0.316502	0.413576	0.307652	0.330962	0.494255	0	0.113007	0.28031	0.279166	0.374887	0.368226	0.351648	0.37294	0.379681	0.338394	0.603635	0.337451	0.392259	0.341698	0.344485	0.346661	0.388013	0.403245	0.323909	0.349769	0.343065	0.323673	0.296123	0.319894	0.357621	0.314046	0.312576	0.3701	0.476528	0.371759	0.384136	0.32616	0.394405	0.353976
CT10	0.481641	0.628216	0.174865	0.188164	0.390773	0.3849	0.40948	0.571654	0.170934	0.25494	0.264797	0.4389	0.315542	0.379503	0.539358	0.113007	0	0.217302	0.242228	0.423081	0.40191	0.307403	0.338161	0.408552	0.31145	0.628996	0.333268	0.347815	0.309397	0.305903	0.369999	0.344065	0.440138	0.29251	0.312299	0.325691	0.291569	0.296976	0.289975	0.388517	0.330863	0.348665	0.315272	0.511414	0.334809	0.33402	0.288773	0.347917	0.316679
CT13	0.524842	0.657444	0.301763	0.241494	0.419698	0.419256	0.448131	0.609962	0.184495	0.1623	0.16949	0.455317	0.346974	0.413731	0.568843	0.28031	0.217302	0	0.18186	0.454163	0.434246	0.240994	0.273204	0.431338	0.323541	0.623787	0.348843	0.251343	0.308064	0.276966	0.402922	0.226995	0.4837	0.306962	0.252672	0.337153	0.254249	0.354082	0.299313	0.424319	0.373467	0.392785	0.248573	0.538117	0.27421	0.217164	0.266167	0.235377	0.278285
CT16	0.476092	0.586836	0.309252	0.244715	0.317202	0.317213	0.341519	0.518169	0.215104	0.272631	0.207353	0.38425	0.241623	0.354326	0.4739	0.279166	0.242228	0.18186	0	0.358366	0.365699	0.285432	0.269912	0.366507	0.258308	0.585272	0.281728	0.26229	0.243043	0.249582	0.3281	0.253688	0.400187	0.277581	0.271198	0.265413	0.26775	0.348268	0.23265	0.341668	0.323421	0.356467	0.281328	0.468499	0.254015	0.226236	0.222064	0.232255	0.213315
CT22	0.211421	0.333	0.399715	0.385923	0.19902	0.209381	0.196118	0.2809	0.448881	0.4904	0.444941	0.3913	0.260232	0.110297	0.188074	0.374887	0.423081	0.454163	0.358366	0	0.302441	0.504178	0.458038	0.310026	0.387636	0.405835	0.354714	0.51282	0.397731	0.404359	0.311453	0.492277	0.259541	0.378501	0.48869	0.348497	0.458166	0.41869	0.376331	0.275567	0.323857	0.298387	0.504698	0.292568	0.479386	0.499427	0.426359	0.508053	0.43438
CT1	0.377646	0.485687	0.388503	0.389791	0.26263	0.265276	0.25319	0.385418	0.422315	0.467866	0.43835	0.383845	0.279512	0.294486	0.394496	0.368226	0.40191	0.434246	0.365699	0.302441	0	0.415922	0.34336	0.139309	0.229289	0.466563	0.16579	0.446484	0.237328	0.352497	0.0972873	0.431155	0.202062	0.326993	0.41039	0.304639	0.37465	0.328515	0.282705	0.188656	0.239233	0.236535	0.454252	0.310408	0.403219	0.43924	0.358561	0.4255	0.368326
CT4	0.566174	0.674166	0.369524	0.338741	0.476034	0.47004	0.483613	0.627939	0.259957	0.289242	0.24883	0.5063	0.397118	0.480114	0.604496	0.351648	0.307403	0.240994	0.285432	0.504178	0.415922	0	0.123178	0.384311	0.238113	0.651854	0.305344	0.234752	0.224699	0.261785	0.37376	0.247876	0.470636	0.292517	0.219363	0.331543	0.193659	0.334675	0.254899	0.404442	0.335734	0.375336	0.232375	0.550031	0.266999	0.233432	0.250397	0.243799	0.268203
CT7	0.529161	0.623382	0.369031	0.322142	0.427018	0.417906	0.428344	0.576788	0.286876	0.312801	0.280906	0.469499	0.356624	0.448946	0.553519	0.37294	0.338161	0.273204	0.269912	0.458038	0.34336	0.123178	0	0.309372	0.173574	0.601589	0.231733	0.262868	0.163429	0.220924	0.30995	0.260726	0.430442	0.261369	0.220494	0.300631	0.181195	0.288027	0.212206	0.355799	0.309871	0.357082	0.276294	0.497179	0.250332	0.252528	0.224209	0.253328	0.245034
CT10	0.375136	0.475503	0.400654	0.378689	0.272921	0.27263	0.278415	0.403773	0.432635	0.466853	0.431177	0.4109	0.299038	0.309263	0.396484	0.379681	0.408552	0.431338	0.366507	0.310026	0.139309	0.384311	0.309372	0	0.185414	0.443447	0.155894	0.440299	0.207926	0.33482	0.134202	0.419121	0.239248	0.321791	0.407807	0.294648	0.358689	0.280019	0.283791	0.202271	0.253543	0.253283	0.450699	0.334803	0.396454	0.412616	0.353622	0.418586	0.357402
CT13	0.466672	0.563209	0.341086	0.299255	0.340922	0.33034	0.350781	0.497177	0.321852	0.36683	0.326698	0.417642	0.276191	0.379001	0.48042	0.338394	0.31145	0.323541	0.258308	0.387636	0.229289	0.238113	0.173574	0.185414	0	0.531664	0.105151	0.330713	0.0842293	0.232786	0.180374	0.313651	0.321068	0.228898	0.288439	0.235094	0.234985	0.252303	0.167444	0.246234	0.233036	0.27393	0.324484	0.409817	0.281093	0.294727	0.228155	0.301114	0.244557
CT1	0.390122	0.321943	0.611212	0.578365	0.441828	0.440483	0.43319	0.347884	0.634579	0.622493	0.624492	0.490303	0.490189	0.429441	0.349395	0.603635	0.628996	0.623787	0.585272	0.405835	0.466563	0.651854	0.601589	0.443447	0.531664	0	0.50135	0.629057	0.540399	0.528474	0.473383	0.614537	0.457408	0.493743	0.633052	0.458352	0.623726	0.553265	0.565585	0.4823	0.536737	0.499605	0.641757	0.335601	0.543839	0.622093	0.572627	0.629819	0.557092
CT16	0.437375	0.536551	0.344186	0.313604	0.303724	0.294391	0.304448	0.453263	0.352518	0.389144	0.355767	0.396552	0.244587	0.344426	0.446211	0.337451	0.333268	0.348843	0.281728	0.354714	0.16579	0.305344	0.231733	0.155894	0.105151	0.50135	0	0.362631	0.119037	0.265878	0.126969	0.339384	0.277909	0.251433	0.3254	0.242164	0.2853	0.259953	0.206515	0.203205	0.238225	0.255113	0.362103	0.377726	0.319321	0.337947	0.270814	0.333361	0.290501
CT4	0.58868	0.687307	0.406153	0.346134	0.457187	0.459773	0.473731	0.61958	0.287431	0.295402	0.232139	0.476837	0.377121	0.502497	0.610029	0.392259	0.347815	0.251343	0.26229	0.51282	0.446484	0.234752	0.262868	0.440299	0.330713	0.629057	0.362631	0	0.307959	0.204926	0.417004	0.115554	0.4912	0.2603	0.256033	0.250479	0.300856	0.400794	0.32881	0.433454	0.403084	0.437846	0.218189	0.534648	0.255342	0.183094	0.242358	0.168148	0.227285
CT19	0.48083	0.571308	0.353038	0.306855	0.35172	0.344601	0.354575	0.500887	0.302913	0.347032	0.307836	0.419826	0.278343	0.385589	0.489694	0.341698	0.309397	0.308064	0.243043	0.397731	0.237328	0.224699	0.163429	0.207926	0.0842293	0.540399	0.119037	0.307959	0	0.210729	0.191943	0.291725	0.334878	0.228742	0.281719	0.239044	0.221831	0.253918	0.158895	0.258153	0.245491	0.278443	0.30291	0.42392	0.264721	0.277327	0.2156	0.281497	0.234691
CT7	0.458422	0.568185	0.330956	0.270273	0.349675	0.347463	0.377278	0.536656	0.262418	0.295857	0.24876	0.414878	0.287459	0.384127	0.504138	0.344485	0.305903	0.276966	0.249582	0.404359	0.352497	0.261785	0.220924	0.33482	0.232786	0.528474	0.265878	0.204926	0.210729	0	0.318238	0.177842	0.401115	0.0987357	0.266021	0.15242	0.265474	0.299715	0.226027	0.339372	0.292314	0.328606	0.266223	0.435599	0.248162	0.242668	0.188203	0.241597	0.201338
CT22	0.395884	0.501356	0.370378	0.360153	0.263462	0.261544	0.262715	0.404194	0.398034	0.445155	0.410855	0.3743	0.256456	0.302442	0.405936	0.346661	0.369999	0.402922	0.3281	0.311453	0.0972873	0.37376	0.30995	0.134202	0.180374	0.473383	0.126969	0.417004	0.191943	0.318238	0	0.399479	0.216652	0.295621	0.37682	0.276051	0.340983	0.288201	0.25166	0.167773	0.227118	0.229396	0.412029	0.324969	0.37099	0.403463	0.325399	0.390967	0.334795
CT16	0.56458	0.669783	0.383392	0.316623	0.436891	0.442218	0.457955	0.610413	0.275085	0.266468	0.221539	0.478238	0.368238	0.481516	0.590266	0.388013	0.344065	0.226995	0.253688	0.492277	0.431155	0.247876	0.260726	0.419121	0.313651	0.614537	0.339384	0.115554	0.291725	0.177842	0.399479	0	0.476885	0.233877	0.251298	0.247309	0.297258	0.378842	0.315161	0.418688	0.395344	0.429592	0.240347	0.518161	0.26538	0.176031	0.237418	0.170836	0.231224
CT1	0.319498	0.43815	0.423803	0.418236	0.246771	0.243819	0.263762	0.365001	0.456683	0.510488	0.468461	0.414485	0.300364	0.260501	0.341865	0.403245	0.440138	0.4837	0.400187	0.259541	0.202062	0.470636	0.430442	0.239248	0.321068	0.457408	0.277909	0.4912	0.334878	0.401115	0.216652	0.476885	0	0.380039	0.463609	0.342949	0.40784	0.369751	0.300833	0.137842	0.202554	0.179871	0.50395	0.304129	0.45353	0.485287	0.412275	0.475773	0.421254
CT19	0.42401	0.544968	0.31312	0.265001	0.334364	0.320895	0.339847	0.499493	0.279374	0.328151	0.287714	0.397007	0.257329	0.348013	0.480817	0.323909	0.29251	0.306962	0.277581	0.378501	0.326993	0.292517	0.261369	0.321791	0.228898	0.493743	0.251433	0.2603	0.228742	0.0987357	0.295621	0.233877	0.380039	0	0.302556	0.137343	0.284567	0.290657	0.231709	0.318925	0.265995	0.297339	0.284362	0.412024	0.270615	0.286854	0.208975	0.287584	0.222644
CT4	0.553759	0.658503	0.351356	0.316052	0.445126	0.441384	0.457964	0.605502	0.254977	0.276537	0.261744	0.476852	0.380774	0.471705	0.577982	0.349769	0.312299	0.252672	0.271198	0.48869	0.41039	0.219363	0.220494	0.407807	0.288439	0.633052	0.3254	0.256033	0.281719	0.266021	0.37682	0.251298	0.463609	0.302556	0	0.343888	0.22776	0.339163	0.275219	0.398626	0.366883	0.409827	0.299044	0.547484	0.306985	0.278483	0.291943	0.2852	0.305283
CT22	0.424924	0.537379	0.352345	0.305802	0.28617	0.286496	0.306136	0.467208	0.332946	0.382647	0.327838	0.366637	0.216453	0.33556	0.453672	0.343065	0.325691	0.337153	0.265413	0.348497	0.304639	0.331543	0.300631	0.294648	0.235094	0.458352	0.242164	0.250479	0.239044	0.15242	0.276051	0.247309	0.342949	0.137343	0.343888	0	0.349654	0.328105	0.265371	0.285139	0.269433	0.291192	0.310535	0.375967	0.269915	0.287734	0.211178	0.281958	0.200404
CT7	0.494337	0.622599	0.297019	0.262678	0.420867	0.413322	0.452186	0.58974	0.242441	0.294304	0.290056	0.480315	0.370228	0.415945	0.556327	0.323673	0.291569	0.254249	0.26775	0.458166	0.37465	0.193659	0.181195	0.358689	0.234985	0.623726	0.2853	0.300856	0.221831	0.265474	0.340983	0.297258	0.40784	0.284567	0.22776	0.349654	0	0.218279	0.167081	0.32576	0.259035	0.2821	0.290781	0.517609	0.28276	0.28388	0.25719	0.289212	0.28248
CT10	0.436128	0.579222	0.279511	0.249624	0.378237	0.367344	0.400736	0.533948	0.327603	0.368624	0.37793	0.442241	0.346049	0.385594	0.511315	0.296123	0.296976	0.354082	0.348268	0.41869	0.328515	0.334675	0.288027	0.280019	0.252303	0.553265	0.259953	0.400794	0.253918	0.299715	0.288201	0.378842	0.369751	0.290657	0.339163	0.328105	0.218279	0	0.217209	0.288271	0.252269	0.249704	0.393801	0.45434	0.37497	0.368703	0.328564	0.377332	0.341723
CT13	0.453151	0.547115	0.313744	0.272174	0.332313	0.326559	0.368004	0.516139	0.283199	0.336482	0.285772	0.420318	0.277441	0.359836	0.474569	0.319894	0.289975	0.299313	0.23265	0.376331	0.282705	0.254899	0.212206	0.283791	0.167444	0.565585	0.206515	0.32881	0.158895	0.226027	0.25166	0.315161	0.300833	0.231709	0.275219	0.265371	0.167081	0.217209	0	0.212941	0.163515	0.21955	0.310082	0.44297	0.283798	0.299119	0.222031	0.306873	0.245717
CT16	0.349768	0.464446	0.369243	0.359538	0.218553	0.205615	0.255676	0.404916	0.406788	0.458776	0.414795	0.385429	0.248793	0.263769	0.370617	0.357621	0.388517	0.424319	0.341668	0.275567	0.188656	0.404442	0.355799	0.202271	0.246234	0.4823	0.203205	0.433454	0.258153	0.339372	0.167773	0.418688	0.137842	0.318925	0.398626	0.285139	0.32576	0.288271	0.212941	0	0.134208	0.128976	0.43793	0.340091	0.391445	0.417538	0.3482	0.413771	0.358177
CT19	0.365502	0.501675	0.310407	0.306319	0.276684	0.266905	0.329664	0.478775	0.346136	0.406484	0.366686	0.408287	0.274901	0.297512	0.432424	0.314046	0.330863	0.373467	0.323421	0.323857	0.239233	0.335734	0.309871	0.253543	0.233036	0.536737	0.238225	0.403084	0.245491	0.292314	0.227118	0.395344	0.202554	0.265995	0.366883	0.269433	0.259035	0.252269	0.163515	0.134208	0	0.114411	0.389151	0.405625	0.359407	0.395892	0.306111	0.398678	0.325506
CT22	0.321278	0.469039	0.324585	0.322774	0.259592	0.244106	0.292436	0.42918	0.361987	0.422776	0.400021	0.40375	0.282109	0.24809	0.393605	0.312576	0.348665	0.392785	0.356467	0.298387	0.236535	0.375336	0.357082	0.253283	0.27393	0.499605	0.255113	0.437846	0.278443	0.328606	0.229396	0.429592	0.179871	0.297339	0.409827	0.291192	0.2821	0.249704	0.21955	0.128976	0.114411	0	0.427808	0.373413	0.400522	0.437314	0.351398	0.440552	0.366844
CT1	0.587792	0.683094	0.392926	0.35414	0.469703	0.469432	0.48339	0.634835	0.274465	0.301725	0.248805	0.515646	0.397096	0.492374	0.607697	0.3701	0.315272	0.248573	0.281328	0.504698	0.454252	0.232375	0.276294	0.450699	0.324484	0.641757	0.362103	0.218189	0.30291	0.266223	0.412029	0.240347	0.50395	0.284362	0.299044	0.310535	0.290781	0.393801	0.310082	0.43793	0.389151	0.427808	0	0.530889	0.219066	0.175246	0.182222	0.188748	0.188043
CT4	0.331891	0.379985	0.496819	0.477676	0.347314	0.34682	0.320611	0.275693	0.530695	0.565662	0.526401	0.447172	0.363476	0.316945	0.283696	0.476528	0.511414	0.538117	0.468499	0.292568	0.310408	0.550031	0.497179	0.334803	0.409817	0.335601	0.377726	0.534648	0.42392	0.435599	0.324969	0.518161	0.304129	0.412024	0.547484	0.375967	0.517609	0.45434	0.44297	0.340091	0.405625	0.373413	0.530889	0	0.475141	0.519374	0.422245	0.502577	0.437011
CT7	0.565484	0.659865	0.399302	0.362048	0.430755	0.429113	0.448192	0.601381	0.286723	0.317121	0.301869	0.426087	0.358033	0.471936	0.574004	0.371759	0.334809	0.27421	0.254015	0.479386	0.403219	0.266999	0.250332	0.396454	0.281093	0.543839	0.319321	0.255342	0.264721	0.248162	0.37099	0.26538	0.45353	0.270615	0.306985	0.269915	0.28276	0.37497	0.283798	0.391445	0.359407	0.400522	0.219066	0.475141	0	0.208798	0.130267	0.198328	0.156161
CT10	0.58843	0.684545	0.399715	0.335713	0.447728	0.448596	0.46988	0.629698	0.280127	0.283787	0.216185	0.495051	0.380569	0.494203	0.596391	0.384136	0.33402	0.217164	0.226236	0.499427	0.43924	0.233432	0.252528	0.412616	0.294727	0.622093	0.337947	0.183094	0.277327	0.242668	0.403463	0.176031	0.485287	0.286854	0.278483	0.287734	0.28388	0.368703	0.299119	0.417538	0.395892	0.437314	0.175246	0.519374	0.208798	0	0.188731	0.090007	0.167325
CT13	0.523336	0.619529	0.358087	0.315973	0.390525	0.389995	0.405884	0.563724	0.25572	0.320978	0.264813	0.445033	0.310155	0.420219	0.530252	0.32616	0.288773	0.266167	0.222064	0.426359	0.358561	0.250397	0.224209	0.353622	0.228155	0.572627	0.270814	0.242358	0.2156	0.188203	0.325399	0.237418	0.412275	0.208975	0.291943	0.211178	0.25719	0.328564	0.222031	0.3482	0.306111	0.351398	0.182222	0.422245	0.130267	0.188731	0	0.181644	0.118614
CT16	0.598924	0.696121	0.410288	0.339199	0.45577	0.458692	0.463125	0.620165	0.287469	0.29299	0.232166	0.477063	0.368619	0.504496	0.609454	0.394405	0.347917	0.235377	0.232255	0.508053	0.4255	0.243799	0.253328	0.418586	0.301114	0.629819	0.333361	0.168148	0.281497	0.241597	0.390967	0.170836	0.475773	0.287584	0.2852	0.281958	0.289212	0.377332	0.306873	0.413771	0.398678	0.440552	0.188748	0.502577	0.198328	0.090007	0.181644	0	0.162016
CT19	0.529	0.627907	0.384889	0.325189	0.388738	0.392866	0.409433	0.56405	0.278928	0.337905	0.276037	0.434255	0.310191	0.429584	0.536913	0.353976	0.316679	0.278285	0.213315	0.43438	0.368326	0.268203	0.245034	0.357402	0.244557	0.557092	0.290501	0.227285	0.234691	0.201338	0.334795	0.231224	0.421254	0.222644	0.305283	0.200404	0.28248	0.341723	0.245717	0.358177	0.325506	0.366844	0.188043	0.437011	0.156161	0.167325	0.118614	0.162016	0
CT22	0.376053	0.510467	0.371415	0.339839	0.285718	0.293941	0.295595	0.439138	0.359197	0.423401	0.401587	0.383264	0.275974	0.275961	0.420599	0.32107	0.347797	0.38782	0.342897	0.304701	0.26686	0.399892	0.375417	0.282437	0.302317	0.460533	0.29152	0.397428	0.309729	0.299805	0.256427	0.38926	0.308331	0.264871	0.420762	0.233585	0.373038	0.319318	0.318285	0.267526	0.279704	0.25737	0.342718	0.29223	0.32938	0.367376	0.262854	0.363538	0.262733
CT1	0.358414	0.28474	0.562252	0.536134	0.456718	0.445608	0.45175	0.357958	0.601164	0.616045	0.601926	0.569482	0.505265	0.392187	0.328083	0.549168	0.589002	0.610996	0.578435	0.380269	0.442601	0.622781	0.5779	0.433547	0.506837	0.313711	0.481102	0.655154	0.525724	0.52667	0.447464	0.636247	0.429392	0.496906	0.622906	0.519629	0.569778	0.517526	0.519349	0.45396	0.469073	0.436293	0.634618	0.294519	0.602416	0.645221	0.56193	0.647916	0.579889
CT4	0.526426	0.666759	0.268122	0.326798	0.457066	0.449492	0.461257	0.60741	0.320082	0.375044	0.393075	0.505553	0.398488	0.454571	0.58847	0.238933	0.249136	0.363665	0.400727	0.494203	0.420164	0.366091	0.382385	0.423889	0.365098	0.645554	0.370297	0.406714	0.367938	0.367041	0.397732	0.394224	0.48139	0.344747	0.413979	0.362132	0.366808	0.311714	0.377399	0.423124	0.379116	0.376723	0.362759	0.527065	0.379413	0.383522	0.34559	0.396314	0.367535
CT13	0.388725	0.543158	0.308281	0.330355	0.390199	0.390522	0.395491	0.485126	0.400616	0.435467	0.438632	0.474885	0.412269	0.347216	0.456994	0.293207	0.343199	0.421601	0.415752	0.372348	0.364276	0.458091	0.42601	0.371619	0.392085	0.536813	0.389587	0.478623	0.417852	0.391053	0.371235	0.442056	0.404497	0.376631	0.472941	0.395777	0.418713	0.344077	0.416833	0.398284	0.393667	0.363488	0.468784	0.378569	0.443409	0.448218	0.399309	0.449471	0.408024
CT16	0.382384	0.536943	0.252144	0.242003	0.324592	0.317297	0.347098	0.493501	0.285726	0.331834	0.338598	0.406032	0.291736	0.320323	0.458504	0.254445	0.267394	0.324763	0.311989	0.371493	0.302696	0.355273	0.316991	0.312466	0.266185	0.5354	0.262076	0.375309	0.281391	0.250014	0.282224	0.345347	0.370305	0.226219	0.366025	0.258978	0.304742	0.248341	0.285057	0.316771	0.283846	0.279133	0.351901	0.390506	0.33048	0.354305	0.269888	0.353984	0.296716
CT19	0.286412	0.445947	0.323736	0.320835	0.279127	0.27925	0.291085	0.404018	0.369219	0.407274	0.414068	0.411731	0.318878	0.235934	0.365808	0.318942	0.353066	0.40279	0.382567	0.278554	0.253621	0.43335	0.390741	0.263042	0.318098	0.449829	0.298829	0.455743	0.339658	0.320324	0.26214	0.43006	0.309542	0.290096	0.437508	0.313144	0.373501	0.301303	0.343307	0.289821	0.29158	0.258639	0.44201	0.284687	0.411507	0.444797	0.356378	0.446198	0.376672
CT22	0.352285	0.508365	0.261767	0.293433	0.306069	0.304642	0.321129	0.459055	0.349105	0.408037	0.408222	0.419346	0.331001	0.289641	0.42813	0.261136	0.296839	0.391154	0.369491	0.333579	0.279318	0.420906	0.380776	0.309147	0.322969	0.518191	0.308533	0.441308	0.336548	0.32139	0.283399	0.414318	0.336553	0.279783	0.428053	0.320022	0.361363	0.279967	0.330907	0.30592	0.293741	0.272932	0.412862	0.371644	0.394142	0.424911	0.339367	0.42572	0.36155
CT1	0.358894	0.47056	0.406119	0.396997	0.254349	0.258195	0.215253	0.342567	0.408043	0.468751	0.4268	0.368099	0.244873	0.266704	0.365759	0.363061	0.393109	0.430896	0.349108	0.264062	0.207032	0.443136	0.403525	0.25435	0.306808	0.445753	0.275312	0.433618	0.326637	0.359841	0.218749	0.434666	0.238061	0.325097	0.447471	0.275432	0.431995	0.388213	0.340968	0.239187	0.297913	0.26724	0.443785	0.279978	0.398033	0.432638	0.348426	0.415289	0.347899
CT4	0.504376	0.607339	0.332192	0.282624	0.354571	0.345875	0.37525	0.538501	0.263932	0.314721	0.27002	0.410735	0.277821	0.39366	0.503025	0.320921	0.279176	0.264353	0.223805	0.401918	0.331145	0.269394	0.226869	0.308416	0.197549	0.548059	0.237324	0.296585	0.198942	0.22752	0.291521	0.284613	0.384432	0.244238	0.288836	0.248294	0.276768	0.313652	0.236373	0.323454	0.303463	0.343087	0.303192	0.417262	0.232286	0.258099	0.184798	0.250943	0.219783
CT7	0.54832	0.654908	0.358385	0.311345	0.451806	0.441501	0.457334	0.608872	0.258275	0.261992	0.24245	0.474193	0.376759	0.464431	0.581579	0.371725	0.316623	0.250033	0.280057	0.481863	0.430163	0.209712	0.198665	0.38023	0.269696	0.608878	0.314611	0.288074	0.2627	0.249953	0.382644	0.268667	0.486322	0.285558	0.261555	0.345041	0.237539	0.310923	0.282267	0.420069	0.370771	0.404652	0.281262	0.518534	0.274505	0.254624	0.245134	0.260157	0.27674
CT10	0.569847	0.668376	0.38701	0.326076	0.417027	0.415695	0.421325	0.578337	0.273201	0.280794	0.220536	0.441758	0.329533	0.466345	0.569826	0.381022	0.332559	0.232218	0.219031	0.469744	0.386199	0.240751	0.234566	0.373085	0.260393	0.604512	0.291032	0.229506	0.246971	0.25171	0.345404	0.222173	0.443265	0.295994	0.263523	0.302174	0.28202	0.344258	0.279303	0.384461	0.377788	0.412232	0.265315	0.46581	0.251976	0.195968	0.225659	0.171617	0.221637
CT13	0.534387	0.636073	0.393919	0.325046	0.389915	0.38892	0.383512	0.550877	0.267985	0.306529	0.259157	0.419921	0.297123	0.426088	0.535268	0.360903	0.316434	0.264903	0.191686	0.432208	0.369559	0.291767	0.266484	0.372381	0.257536	0.575128	0.27896	0.270461	0.24123	0.243638	0.331978	0.252901	0.408733	0.272166	0.28757	0.262371	0.301092	0.354962	0.259997	0.361564	0.347907	0.385549	0.284228	0.4602	0.258579	0.223958	0.21528	0.210639	0.206716
CT16	0.480428	0.586411	0.365576	0.309964	0.337756	0.334244	0.329107	0.481017	0.305729	0.356503	0.306134	0.374167	0.239655	0.368692	0.48289	0.344239	0.301936	0.310333	0.223989	0.375558	0.307058	0.336895	0.308349	0.324774	0.217198	0.53837	0.234361	0.308597	0.22364	0.25267	0.265327	0.303228	0.360378	0.248369	0.332027	0.225098	0.326801	0.340163	0.248189	0.301331	0.306402	0.333738	0.327584	0.384089	0.293859	0.289546	0.234837	0.265892	0.235313
CT19	0.384102	0.498744	0.401134	0.381239	0.260421	0.261635	0.239753	0.374238	0.400424	0.454141	0.412798	0.356657	0.243397	0.277201	0.387405	0.353636	0.385926	0.41684	0.330391	0.284153	0.190926	0.430178	0.377978	0.231149	0.281524	0.458838	0.254431	0.415904	0.301226	0.338095	0.201869	0.415038	0.255819	0.316925	0.428421	0.267609	0.404342	0.36264	0.327938	0.240908	0.299138	0.276756	0.436576	0.272704	0.382586	0.416482	0.331512	0.395526	0.333329
CT22	0.317508	0.413239	0.471528	0.45342	0.311073	0.315301	0.271255	0.285446	0.488227	0.530315	0.496057	0.420594	0.315657	0.277024	0.300585	0.439046	0.476356	0.504444	0.428389	0.248616	0.2604	0.52697	0.472757	0.299082	0.374918	0.39947	0.339945	0.512096	0.397109	0.425509	0.288519	0.499019	0.279284	0.397926	0.50998	0.356687	0.498369	0.449059	0.413908	0.314634	0.379127	0.348531	0.527808	0.224483	0.484332	0.512889	0.438763	0.49922	0.43799
CT1	0.314056	0.362946	0.495154	0.498328	0.361876	0.360835	0.354238	0.333752	0.517446	0.569846	0.533131	0.495711	0.39384	0.328792	0.284574	0.47359	0.508195	0.549241	0.491847	0.303094	0.320973	0.54774	0.500174	0.340659	0.41088	0.370321	0.388165	0.565789	0.427222	0.453592	0.347998	0.558784	0.3116	0.419716	0.544566	0.408323	0.517068	0.478401	0.422881	0.335995	0.375973	0.358028	0.561734	0.243255	0.514224	0.555762	0.469036	0.558487	0.486287
CT7	0.519482	0.61827	0.340607	0.301505	0.379101	0.369043	0.395763	0.560624	0.250836	0.293629	0.254213	0.429576	0.298151	0.418418	0.521722	0.3448	0.299732	0.270004	0.247465	0.424638	0.34621	0.259509	0.225038	0.332975	0.211959	0.575951	0.254795	0.300696	0.203677	0.242446	0.316114	0.280574	0.405866	0.268306	0.280021	0.283665	0.245036	0.311166	0.219731	0.333318	0.310171	0.354945	0.295814	0.44516	0.230164	0.258293	0.191405	0.252094	0.239745
CT10	0.625478	0.716909	0.408491	0.384077	0.490122	0.486915	0.509859	0.670235	0.272423	0.285401	0.238099	0.528176	0.413339	0.523896	0.6268	0.396733	0.341321	0.256596	0.285409	0.531132	0.469321	0.222214	0.260211	0.452863	0.319311	0.680871	0.367644	0.24818	0.307817	0.324181	0.431243	0.278156	0.520447	0.361006	0.284767	0.380449	0.282635	0.405372	0.309694	0.444724	0.411073	0.457039	0.237239	0.578444	0.276158	0.215537	0.263304	0.218582	0.280336
CT13	0.503003	0.607539	0.355568	0.321446	0.350112	0.348389	0.357827	0.513314	0.292294	0.354004	0.309192	0.397389	0.262571	0.403982	0.514162	0.334533	0.296804	0.313449	0.245341	0.412051	0.290793	0.314127	0.288072	0.31916	0.211429	0.558858	0.235359	0.313413	0.221695	0.270673	0.266567	0.314072	0.357077	0.263163	0.330152	0.23841	0.309717	0.334545	0.234238	0.301896	0.282195	0.325122	0.312437	0.403389	0.262974	0.289665	0.203226	0.266067	0.216476
CT16	0.402544	0.509164	0.379366	0.370075	0.267263	0.273426	0.265686	0.412148	0.37096	0.42982	0.390619	0.36564	0.259335	0.311999	0.412861	0.343611	0.367567	0.398984	0.332647	0.315213	0.201944	0.410919	0.376821	0.229499	0.270454	0.456101	0.241692	0.405829	0.289017	0.335306	0.189119	0.401245	0.254546	0.308073	0.409148	0.274344	0.395332	0.342557	0.299139	0.23016	0.280906	0.27377	0.41012	0.305108	0.359716	0.393831	0.307843	0.377905	0.326604
CT19	0.347811	0.447839	0.454676	0.452516	0.315648	0.316142	0.300043	0.341363	0.467415	0.528109	0.492057	0.428629	0.329167	0.294845	0.357751	0.426444	0.457233	0.497586	0.427986	0.276145	0.250716	0.507046	0.463401	0.300669	0.365464	0.421763	0.339565	0.499419	0.386038	0.427208	0.280906	0.498296	0.254434	0.396603	0.502014	0.357106	0.474479	0.431937	0.390033	0.283998	0.342052	0.316766	0.510379	0.239017	0.462927	0.50073	0.414181	0.480539	0.425915
CT22	0.307143	0.327334	0.506936	0.503329	0.373738	0.368581	0.362674	0.326126	0.551526	0.583034	0.54972	0.516232	0.419277	0.338989	0.281488	0.506904	0.540809	0.571767	0.525495	0.307076	0.34465	0.568157	0.51218	0.352889	0.432978	0.342562	0.409671	0.600133	0.455088	0.469939	0.367975	0.575774	0.330088	0.442465	0.573548	0.442079	0.528813	0.480106	0.444476	0.359758	0.397728	0.366453	0.586902	0.24619	0.552706	0.583041	0.500409	0.586161	0.519291
CT1	0.251957	0.341972	0.475386	0.480561	0.283948	0.275066	0.274608	0.298515	0.525574	0.558207	0.524251	0.467219	0.352402	0.270456	0.256147	0.475149	0.518781	0.554281	0.474498	0.235472	0.311216	0.559582	0.504301	0.321597	0.422665	0.412298	0.374187	0.57921	0.426709	0.470599	0.329873	0.556665	0.245924	0.444504	0.528663	0.416827	0.509997	0.465846	0.41925	0.282662	0.340109	0.322815	0.581398	0.329936	0.534966	0.561561	0.497271	0.568465	0.510111
CT4	0.29234	0.292032	0.532742	0.518426	0.355345	0.353261	0.320718	0.212977	0.571034	0.602618	0.576078	0.485866	0.402606	0.327619	0.228187	0.518394	0.560382	0.593682	0.519604	0.292121	0.348863	0.608455	0.556743	0.369212	0.473941	0.354724	0.428901	0.607645	0.479056	0.520798	0.369906	0.591443	0.309238	0.496912	0.568789	0.467478	0.554582	0.495073	0.477967	0.354249	0.426272	0.384161	0.623941	0.279606	0.582972	0.60761	0.547281	0.600524	0.551841
CT7	0.602255	0.696114	0.376496	0.353807	0.491111	0.478326	0.516804	0.663242	0.30429	0.28091	0.252895	0.539729	0.438569	0.531865	0.626127	0.399974	0.346818	0.278907	0.332899	0.537274	0.489754	0.284269	0.302955	0.475525	0.375076	0.694256	0.399661	0.350556	0.354898	0.372189	0.462169	0.3645	0.543228	0.411641	0.295377	0.454624	0.313173	0.422722	0.33847	0.486736	0.436096	0.474473	0.313667	0.621757	0.390239	0.338936	0.371552	0.354336	0.400464
CT10	0.51005	0.614049	0.329046	0.286699	0.389123	0.377224	0.417673	0.571719	0.253587	0.252149	0.200217	0.450011	0.337582	0.436015	0.536936	0.340082	0.30682	0.248703	0.241036	0.444018	0.389339	0.259196	0.247069	0.387672	0.286596	0.621464	0.312908	0.30528	0.270273	0.287967	0.366529	0.304554	0.441905	0.319669	0.242915	0.36028	0.25512	0.347777	0.235275	0.382671	0.33717	0.373978	0.296919	0.540588	0.325709	0.290115	0.292313	0.303792	0.317561
CT13	0.44875	0.55959	0.318484	0.291243	0.320709	0.312829	0.354219	0.508061	0.269615	0.301575	0.257135	0.407734	0.275617	0.368167	0.474117	0.335595	0.311254	0.296807	0.219716	0.376905	0.334724	0.305337	0.263416	0.337645	0.249092	0.583441	0.269189	0.348331	0.232385	0.276255	0.306246	0.335542	0.368125	0.29256	0.28013	0.323624	0.255066	0.326203	0.189616	0.305909	0.274251	0.312492	0.347951	0.483506	0.321361	0.329568	0.281262	0.336916	0.296237
CT16	0.329458	0.441877	0.380867	0.372249	0.212589	0.212524	0.227758	0.349105	0.421053	0.458399	0.423353	0.367865	0.249565	0.265876	0.343313	0.372495	0.412073	0.445423	0.352521	0.2557	0.237641	0.471486	0.427555	0.265793	0.332796	0.478279	0.288901	0.467045	0.342011	0.390404	0.231666	0.453131	0.24079	0.367396	0.429958	0.33352	0.411261	0.365189	0.319697	0.215959	0.274335	0.263447	0.484821	0.373839	0.456462	0.466398	0.411857	0.454497	0.407074
CT19	0.322355	0.438049	0.386244	0.390907	0.21027	0.205907	0.228155	0.369798	0.428767	0.476669	0.438576	0.385018	0.251812	0.257583	0.330559	0.378223	0.42078	0.453198	0.368235	0.248495	0.242094	0.472315	0.421855	0.276579	0.337069	0.483425	0.289157	0.481892	0.346878	0.392896	0.237718	0.461713	0.205044	0.368438	0.428807	0.336652	0.418258	0.37823	0.323118	0.190178	0.246654	0.243087	0.488706	0.371054	0.448631	0.46898	0.406572	0.458885	0.414765
CT22	0.384244	0.239169	0.645	0.648327	0.470256	0.467952	0.442808	0.291561	0.697371	0.724853	0.704145	0.606683	0.531985	0.451254	0.308002	0.648866	0.690265	0.716753	0.645363	0.412292	0.466791	0.721902	0.674603	0.49317	0.593544	0.375535	0.548889	0.723834	0.600874	0.642301	0.491096	0.706242	0.428727	0.615967	0.688711	0.585939	0.675561	0.620002	0.599822	0.466534	0.534231	0.50425	0.73248	0.398568	0.694516	0.722111	0.663895	0.714867	0.666469
[truncated: 30 more columns]

## Sheet: Fig 2B_bottom
	CT1	CT7	CT10	CT13	CT16	CT19	CT22	CT1	CT4	CT7	CT10	CT13	CT16	CT19	CT22	CT4	CT7	CT10	CT13	CT16	CT19	CT22	CT1	CT4	CT7	CT10	CT13	CT16	CT19	CT22	CT1	CT4	CT7	CT10	CT13	CT16	CT19	CT1	CT4	CT7	CT7	CT10	CT10	CT13	CT13	CT16	CT19	CT19	CT22
CT1	0	0.143028	0.249218	0.262702	0.156218	0.144283	0.182693	0.20431	0.373513	0.214517	0.574987	0.321537	0.267171	0.470765	0.462267	0.185422	0.170585	0.24929	0.300041	0.283574	0.176737	0.198106	0.461532	0.415449	0.407426	0.384135	0.393489	0.345734	0.410414	0.559412	0.368574	0.331456	0.344928	0.26497	0.390569	0.358381	0.331632	0.414628	0.334308	0.618021	0.355642	0.51419	0.364319	0.384802	0.342755	0.611312	0.404207	0.680885	0.497099
CT7	0.143028	0	0.155568	0.201323	0.154916	0.222815	0.274715	0.256755	0.43512	0.203444	0.584576	0.27006	0.333492	0.53634	0.52679	0.207519	0.225512	0.202941	0.269737	0.348999	0.243211	0.27017	0.525176	0.403889	0.402816	0.370455	0.362949	0.321487	0.450831	0.573801	0.387254	0.299763	0.315425	0.278679	0.342207	0.36667	0.33673	0.43115	0.384642	0.631295	0.308569	0.530711	0.355437	0.382976	0.352794	0.626661	0.459278	0.693202	0.558336
CT10	0.249218	0.155568	0	0.2482	0.240758	0.313851	0.348956	0.335549	0.494776	0.281413	0.561659	0.293403	0.405963	0.590927	0.581999	0.283832	0.296287	0.235585	0.23986	0.41887	0.328694	0.342937	0.593818	0.441939	0.450033	0.415696	0.341185	0.360414	0.518552	0.612614	0.441755	0.340831	0.359761	0.342024	0.353388	0.416722	0.394572	0.481646	0.453868	0.658826	0.327602	0.560766	0.397924	0.430695	0.402498	0.655766	0.532865	0.719098	0.625492
CT13	0.262702	0.201323	0.2482	0	0.179685	0.2918	0.346702	0.31125	0.477159	0.287906	0.577395	0.215575	0.361799	0.573305	0.556025	0.291343	0.309947	0.277238	0.224953	0.385833	0.297689	0.348814	0.549525	0.356965	0.377289	0.341286	0.3335	0.293789	0.461701	0.558393	0.341107	0.241746	0.256967	0.29354	0.244655	0.31311	0.319051	0.396641	0.341959	0.611017	0.253997	0.519233	0.294827	0.363261	0.299432	0.605668	0.448462	0.676621	0.574762
CT16	0.156218	0.154916	0.240758	0.179685	0	0.18293	0.242559	0.245	0.414974	0.207934	0.57366	0.239215	0.295759	0.506615	0.503986	0.208845	0.223469	0.230375	0.238507	0.324395	0.213725	0.257639	0.506384	0.393055	0.393388	0.360685	0.368173	0.322592	0.424843	0.558312	0.3523	0.268674	0.303384	0.246882	0.318805	0.343688	0.312974	0.405528	0.346738	0.621921	0.29264	0.517308	0.331879	0.369153	0.319511	0.617128	0.427595	0.685785	0.537881
CT19	0.144283	0.222815	0.313851	0.2918	0.18293	0	0.100614	0.198894	0.290537	0.226275	0.56411	0.325772	0.192498	0.396845	0.38363	0.21652	0.202152	0.28174	0.317036	0.208482	0.140823	0.154805	0.421994	0.436399	0.427212	0.406259	0.420373	0.376978	0.413294	0.557174	0.379842	0.370457	0.387619	0.272766	0.420562	0.372218	0.344849	0.430021	0.293103	0.618724	0.386211	0.515915	0.399067	0.396181	0.34882	0.612187	0.369768	0.681834	0.451076
CT22	0.182693	0.274715	0.348956	0.346702	0.242559	0.100614	0	0.225641	0.257124	0.248671	0.553964	0.358255	0.181412	0.357732	0.348497	0.246564	0.221909	0.299631	0.357781	0.187287	0.177391	0.146809	0.412105	0.458853	0.445771	0.42443	0.463181	0.4183	0.41849	0.554911	0.408699	0.418635	0.434325	0.317477	0.468236	0.415167	0.385173	0.450504	0.315069	0.61678	0.435495	0.514292	0.44477	0.431395	0.391798	0.61078	0.371684	0.677979	0.447904
CT1	0.20431	0.256755	0.335549	0.31125	0.245	0.198894	0.225641	0	0.300157	0.166538	0.551523	0.303981	0.207392	0.411867	0.398331	0.173228	0.165219	0.251862	0.305754	0.246021	0.14234	0.164297	0.472131	0.449601	0.440713	0.42099	0.431341	0.385782	0.434756	0.55976	0.371507	0.366773	0.375039	0.298071	0.426627	0.36559	0.344667	0.433922	0.31803	0.610515	0.368885	0.510635	0.386146	0.387434	0.348263	0.609474	0.385628	0.676909	0.476561
CT4	0.373513	0.43512	0.494776	0.477159	0.414974	0.290537	0.257124	0.300157	0	0.333068	0.539021	0.44003	0.218736	0.219926	0.164953	0.371492	0.359398	0.429247	0.456334	0.209003	0.295448	0.263521	0.384765	0.547855	0.519282	0.523241	0.549173	0.512536	0.419609	0.540826	0.488999	0.523947	0.529831	0.421229	0.562162	0.513961	0.477409	0.49564	0.368363	0.585272	0.53432	0.504484	0.531568	0.509199	0.488186	0.58652	0.33638	0.642078	0.380278
CT7	0.214517	0.203444	0.281413	0.287906	0.207934	0.226275	0.248671	0.166538	0.333068	0	0.560469	0.215032	0.228937	0.447026	0.44768	0.150323	0.175145	0.159353	0.264676	0.282694	0.1755	0.182948	0.513994	0.451208	0.444238	0.424473	0.426044	0.379653	0.456607	0.584189	0.401732	0.34265	0.36994	0.292771	0.404466	0.383524	0.348932	0.465833	0.374676	0.642199	0.344758	0.528497	0.39328	0.391154	0.369814	0.638967	0.445975	0.704729	0.545737
CT10	0.574987	0.584576	0.561659	0.577395	0.57366	0.56411	0.553964	0.551523	0.539021	0.560469	0	0.564998	0.542041	0.624048	0.599919	0.565019	0.561752	0.573901	0.530121	0.545987	0.555731	0.556393	0.656497	0.583282	0.57974	0.571923	0.567718	0.571147	0.582905	0.612951	0.561781	0.584682	0.580061	0.584198	0.609015	0.605628	0.569989	0.560103	0.598354	0.594074	0.627225	0.541744	0.585962	0.554112	0.602595	0.605777	0.608886	0.647251	0.686354
CT13	0.321537	0.27006	0.293403	0.215575	0.239215	0.325772	0.358255	0.303981	0.44003	0.215032	0.564998	0	0.303504	0.537472	0.537051	0.278046	0.299635	0.238793	0.248681	0.374667	0.276267	0.306185	0.594074	0.424295	0.437571	0.403008	0.389599	0.348922	0.502251	0.604038	0.408061	0.319436	0.348393	0.32909	0.309179	0.382938	0.364932	0.467854	0.421158	0.650026	0.277791	0.557776	0.381081	0.39325	0.372412	0.650491	0.508142	0.720158	0.621916
CT16	0.267171	0.333492	0.405963	0.361799	0.295759	0.192498	0.181412	0.207392	0.218736	0.228937	0.542041	0.303504	0	0.307656	0.302769	0.273313	0.265026	0.324252	0.332109	0.159768	0.175621	0.178732	0.420085	0.434441	0.426931	0.413852	0.446576	0.399022	0.408267	0.553945	0.389832	0.407943	0.420691	0.317066	0.463307	0.396114	0.364272	0.437007	0.301029	0.612455	0.422972	0.519811	0.432352	0.405892	0.37841	0.605867	0.344932	0.677435	0.447738
CT19	0.470765	0.53634	0.590927	0.573305	0.506615	0.396845	0.357732	0.411867	0.219926	0.447026	0.624048	0.537472	0.307656	0	0.165339	0.484955	0.469016	0.53795	0.549447	0.313031	0.401374	0.38068	0.342506	0.615104	0.577345	0.591305	0.626473	0.597489	0.454795	0.528629	0.565473	0.605518	0.608891	0.506152	0.640626	0.591108	0.552564	0.567731	0.451527	0.596907	0.61399	0.578393	0.617944	0.604142	0.556331	0.597299	0.38012	0.607399	0.294811
CT22	0.462267	0.52679	0.581999	0.556025	0.503986	0.38363	0.348497	0.398331	0.164953	0.44768	0.599919	0.537051	0.302769	0.165339	0	0.469823	0.452913	0.527301	0.537372	0.293466	0.395711	0.368543	0.353341	0.598837	0.571848	0.579979	0.617405	0.583691	0.445663	0.533524	0.546826	0.586775	0.589755	0.484764	0.626134	0.577009	0.538509	0.555489	0.430587	0.589763	0.604926	0.560793	0.601605	0.578913	0.545017	0.587216	0.378838	0.621662	0.338763
CT4	0.185422	0.207519	0.283832	0.291343	0.208845	0.21652	0.246564	0.173228	0.371492	0.150323	0.565019	0.278046	0.273313	0.484955	0.469823	0	0.0725457	0.136818	0.26849	0.263666	0.139917	0.162504	0.508191	0.451687	0.447835	0.431294	0.429954	0.378518	0.452251	0.56592	0.382499	0.339386	0.36724	0.292689	0.411898	0.364106	0.359781	0.453243	0.372371	0.630271	0.34486	0.52399	0.380888	0.382305	0.371952	0.621455	0.446164	0.692121	0.544278
CT7	0.170585	0.225512	0.296287	0.309947	0.223469	0.202152	0.221909	0.165219	0.359398	0.175145	0.561752	0.299635	0.265026	0.469016	0.452913	0.0725457	0	0.168603	0.290785	0.25474	0.139701	0.148297	0.494845	0.452629	0.447528	0.431803	0.428317	0.379307	0.443822	0.559308	0.382956	0.358497	0.375628	0.298729	0.428953	0.367722	0.364463	0.449623	0.37153	0.623212	0.368182	0.517473	0.383266	0.390527	0.368976	0.615611	0.44088	0.686167	0.533909
CT10	0.24929	0.202941	0.235585	0.277238	0.230375	0.28174	0.299631	0.251862	0.429247	0.159353	0.573901	0.238793	0.324252	0.53795	0.527301	0.136818	0.168603	0	0.271597	0.325118	0.220255	0.232719	0.560698	0.458947	0.461249	0.439597	0.434732	0.38416	0.487409	0.59066	0.419719	0.347872	0.37753	0.332312	0.384578	0.395677	0.375678	0.47986	0.434002	0.652126	0.326813	0.543219	0.392679	0.399526	0.401393	0.646703	0.507401	0.713807	0.603497
CT13	0.300041	0.269737	0.23986	0.224953	0.238507	0.317036	0.357781	0.305754	0.456334	0.264676	0.530121	0.248681	0.332109	0.549447	0.537372	0.26849	0.290785	0.271597	0	0.338141	0.261967	0.318644	0.547724	0.409625	0.428678	0.397954	0.315341	0.341091	0.469757	0.581156	0.374883	0.293857	0.309615	0.3052	0.324301	0.355726	0.32684	0.43034	0.369336	0.622055	0.298678	0.53787	0.347125	0.372853	0.327972	0.616242	0.458381	0.686403	0.565713
CT16	0.283574	0.348999	0.41887	0.385833	0.324395	0.208482	0.187287	0.246021	0.209003	0.282694	0.545987	0.374667	0.159768	0.313031	0.293466	0.263666	0.25474	0.325118	0.338141	0	0.178391	0.173165	0.396077	0.457966	0.43251	0.441448	0.466515	0.42493	0.38707	0.534133	0.390614	0.434221	0.435267	0.33172	0.474872	0.425157	0.383392	0.418801	0.281837	0.592559	0.44873	0.512607	0.452276	0.426635	0.395693	0.584174	0.316237	0.654405	0.403312
CT19	0.176737	0.243211	0.328694	0.297689	0.213725	0.140823	0.177391	0.14234	0.295448	0.1755	0.555731	0.276267	0.175621	0.401374	0.395711	0.139917	0.139701	0.220255	0.261967	0.178391	0	0.0971294	0.449734	0.43032	0.423268	0.406157	0.414567	0.359425	0.417097	0.557267	0.361774	0.350539	0.366686	0.267431	0.416748	0.349006	0.323599	0.427862	0.301121	0.613305	0.35908	0.513384	0.379903	0.367923	0.336303	0.608571	0.373922	0.679669	0.475327
CT22	0.198106	0.27017	0.342937	0.348814	0.257639	0.154805	0.146809	0.164297	0.263521	0.182948	0.556393	0.306185	0.178732	0.38068	0.368543	0.162504	0.148297	0.232719	0.318644	0.173165	0.0971294	0	0.449585	0.464865	0.458632	0.439119	0.45306	0.400473	0.430865	0.567795	0.401101	0.388346	0.406628	0.290312	0.45514	0.386027	0.356925	0.458293	0.321822	0.62599	0.404639	0.524764	0.419222	0.40169	0.377144	0.618633	0.384255	0.687004	0.473485
CT1	0.461532	0.525176	0.593818	0.549525	0.506384	0.421994	0.412105	0.472131	0.384765	0.513994	0.656497	0.594074	0.420085	0.342506	0.353341	0.508191	0.494845	0.560698	0.547724	0.396077	0.449734	0.449585	0	0.432305	0.3815	0.40772	0.505315	0.457269	0.229506	0.319455	0.477363	0.566531	0.545749	0.501409	0.592378	0.508125	0.515939	0.458556	0.412763	0.458824	0.588626	0.454058	0.533432	0.514784	0.480583	0.453234	0.32982	0.464631	0.316048
CT4	0.415449	0.403889	0.441939	0.356965	0.393055	0.436399	0.458853	0.449601	0.547855	0.451208	0.583282	0.424295	0.434441	0.615104	0.598837	0.451687	0.452629	0.458947	0.409625	0.457966	0.43032	0.464865	0.432305	0	0.111258	0.102754	0.210254	0.155933	0.279855	0.325338	0.331599	0.364377	0.33504	0.397337	0.388773	0.339854	0.377504	0.343648	0.405186	0.431918	0.403919	0.378196	0.327987	0.329977	0.33103	0.426277	0.460684	0.49363	0.614275
CT7	0.407426	0.402816	0.450033	0.377289	0.393388	0.427212	0.445771	0.440713	0.519282	0.444238	0.57974	0.437571	0.426931	0.577345	0.571848	0.447835	0.447528	0.461249	0.428678	0.43251	0.423268	0.458632	0.3815	0.111258	0	0.0935895	0.248414	0.20492	0.23843	0.314143	0.339991	0.387349	0.352818	0.412821	0.403875	0.352971	0.399541	0.32367	0.396683	0.4267	0.42777	0.366962	0.357747	0.340321	0.349351	0.42746	0.437213	0.485206	0.579106
CT10	0.384135	0.370455	0.415696	0.341286	0.360685	0.406259	0.42443	0.42099	0.523241	0.424473	0.571923	0.403008	0.413852	0.591305	0.579979	0.431294	0.431803	0.439597	0.397954	0.441448	0.406157	0.439119	0.40772	0.102754	0.0935895	0	0.211791	0.162629	0.276385	0.34334	0.328067	0.357876	0.324864	0.379446	0.374947	0.331984	0.372737	0.331337	0.393714	0.440748	0.398661	0.378419	0.329022	0.311479	0.318904	0.440692	0.447059	0.508858	0.598595
CT13	0.393489	0.362949	0.341185	0.3335	0.368173	0.420373	0.463181	0.431341	0.549173	0.426044	0.567718	0.389599	0.446576	0.626473	0.617405	0.429954	0.428317	0.434732	0.315341	0.466515	0.414567	0.45306	0.505315	0.210254	0.248414	0.211791	0	0.145352	0.380385	0.446056	0.368679	0.355132	0.327601	0.395862	0.376565	0.351395	0.37508	0.377276	0.427915	0.499808	0.388364	0.436427	0.328393	0.335907	0.329297	0.493365	0.48001	0.565499	0.628301
CT16	0.345734	0.321487	0.360414	0.293789	0.322592	0.376978	0.4183	0.385782	0.512536	0.379653	0.571147	0.348922	0.399022	0.597489	0.583691	0.378518	0.379307	0.38416	0.341091	0.42493	0.359425	0.400473	0.457269	0.155933	0.20492	0.162629	0.145352	0	0.326263	0.407742	0.320464	0.318816	0.29169	0.352086	0.357243	0.296705	0.327633	0.345694	0.392385	0.488338	0.347005	0.400317	0.282959	0.293644	0.300928	0.484012	0.447884	0.557939	0.607996
CT19	0.410414	0.450831	0.518552	0.461701	0.424843	0.413294	0.41849	0.434756	0.419609	0.456607	0.582905	0.502251	0.408267	0.454795	0.445663	0.452251	0.443822	0.487409	0.469757	0.38707	0.417097	0.430865	0.229506	0.279855	0.23843	0.276385	0.380385	0.326263	0	0.241674	0.377126	0.465654	0.436495	0.438402	0.497649	0.412835	0.426434	0.349722	0.381832	0.400008	0.494391	0.347523	0.428852	0.409216	0.380409	0.390664	0.328834	0.456224	0.4562
CT22	0.559412	0.573801	0.612614	0.558393	0.558312	0.557174	0.554911	0.55976	0.540826	0.584189	0.612951	0.604038	0.553945	0.528629	0.533524	0.56592	0.559308	0.59066	0.581156	0.534133	0.557267	0.567795	0.319455	0.325338	0.314143	0.34334	0.446056	0.407742	0.241674	0	0.46806	0.553189	0.529235	0.567364	0.574619	0.488574	0.540917	0.433036	0.519644	0.329033	0.580644	0.371042	0.504736	0.49497	0.495831	0.346879	0.455129	0.373038	0.507255
CT1	0.368574	0.387254	0.441755	0.341107	0.3523	0.379842	0.408699	0.371507	0.488999	0.401732	0.561781	0.408061	0.389832	0.565473	0.546826	0.382499	0.382956	0.419719	0.374883	0.390614	0.361774	0.401101	0.477363	0.331599	0.339991	0.328067	0.368679	0.320464	0.377126	0.46806	0	0.20695	0.194254	0.270163	0.30474	0.255791	0.163771	0.14986	0.280908	0.450833	0.313481	0.393436	0.230819	0.27747	0.253226	0.426251	0.345818	0.502528	0.517262
CT4	0.331456	0.299763	0.340831	0.241746	0.268674	0.370457	0.418635	0.366773	0.523947	0.34265	0.584682	0.319436	0.407943	0.605518	0.586775	0.339386	0.358497	0.347872	0.293857	0.434221	0.350539	0.388346	0.566531	0.364377	0.387349	0.357876	0.355132	0.318816	0.465654	0.553189	0.20695	0	0.110435	0.190059	0.185711	0.279873	0.180046	0.310016	0.317583	0.569316	0.211195	0.486255	0.221588	0.297694	0.267632	0.557404	0.412452	0.631527	0.559079
CT7	0.344928	0.315425	0.359761	0.256967	0.303384	0.387619	0.434325	0.375039	0.529831	0.36994	0.580061	0.348393	0.420691	0.608891	0.589755	0.36724	0.375628	0.37753	0.309615	0.435267	0.366686	0.406628	0.545749	0.33504	0.352818	0.324864	0.327601	0.29169	0.436495	0.529235	0.194254	0.110435	0	0.211343	0.187805	0.260003	0.191814	0.270702	0.30825	0.54335	0.24645	0.469203	0.186229	0.290978	0.228226	0.535653	0.404071	0.609611	0.564028
CT10	0.26497	0.278679	0.342024	0.29354	0.246882	0.272766	0.317477	0.298071	0.421229	0.292771	0.584198	0.32909	0.317066	0.506152	0.484764	0.292689	0.298729	0.332312	0.3052	0.33172	0.267431	0.290312	0.501409	0.397337	0.412821	0.379446	0.395862	0.352086	0.438402	0.567364	0.270163	0.190059	0.211343	0	0.254976	0.309943	0.205193	0.345153	0.261097	0.605637	0.280508	0.527056	0.274105	0.344622	0.255743	0.595014	0.352595	0.666222	0.478199
CT13	0.390569	0.342207	0.353388	0.244655	0.318805	0.420562	0.468236	0.426627	0.562162	0.404466	0.609015	0.309179	0.463307	0.640626	0.626134	0.411898	0.428953	0.384578	0.324301	0.474872	0.416748	0.45514	0.592378	0.388773	0.403875	0.374947	0.376565	0.357243	0.497649	0.574619	0.30474	0.185711	0.187805	0.254976	0	0.331191	0.267208	0.342413	0.358782	0.606753	0.218766	0.542136	0.253893	0.367879	0.281251	0.597808	0.474001	0.664381	0.589352
CT16	0.358381	0.36667	0.416722	0.31311	0.343688	0.372218	0.415167	0.36559	0.513961	0.383524	0.605628	0.382938	0.396114	0.591108	0.577009	0.364106	0.367722	0.395677	0.355726	0.425157	0.349006	0.386027	0.508125	0.339854	0.352971	0.331984	0.351395	0.296705	0.412835	0.488574	0.255791	0.279873	0.260003	0.309943	0.331191	0	0.276108	0.31953	0.268303	0.54616	0.211919	0.467199	0.166394	0.328337	0.190131	0.528573	0.346273	0.604114	0.540127
CT19	0.331632	0.33673	0.394572	0.319051	0.312974	0.344849	0.385173	0.344667	0.477409	0.348932	0.569989	0.364932	0.364272	0.552564	0.538509	0.359781	0.364463	0.375678	0.32684	0.383392	0.323599	0.356925	0.515939	0.377504	0.399541	0.372737	0.37508	0.327633	0.426434	0.540917	0.163771	0.180046	0.191814	0.205193	0.267208	0.276108	0	0.24788	0.274989	0.511392	0.268074	0.44341	0.240937	0.250686	0.251826	0.499526	0.360318	0.57235	0.515534
CT1	0.414628	0.43115	0.481646	0.396641	0.405528	0.430021	0.450504	0.433922	0.49564	0.465833	0.560103	0.467854	0.437007	0.567731	0.555489	0.453243	0.449623	0.47986	0.43034	0.418801	0.427862	0.458293	0.458556	0.343648	0.32367	0.331337	0.377276	0.345694	0.349722	0.433036	0.14986	0.310016	0.270702	0.345153	0.342413	0.31953	0.24788	0	0.345773	0.413223	0.39653	0.375025	0.28372	0.326542	0.3188	0.363237	0.358943	0.455241	0.531877
CT4	0.334308	0.384642	0.453868	0.341959	0.346738	0.293103	0.315069	0.31803	0.368363	0.374676	0.598354	0.421158	0.301029	0.451527	0.430587	0.372371	0.37153	0.434002	0.369336	0.281837	0.301121	0.321822	0.412763	0.405186	0.396683	0.393714	0.427915	0.392385	0.381832	0.519644	0.280908	0.317583	0.30825	0.261097	0.358782	0.268303	0.274989	0.345773	0	0.580855	0.30081	0.508277	0.296069	0.367965	0.219191	0.566308	0.193767	0.640554	0.340244
CT7	0.618021	0.631295	0.658826	0.611017	0.621921	0.618724	0.61678	0.610515	0.585272	0.642199	0.594074	0.650026	0.612455	0.596907	0.589763	0.630271	0.623212	0.652126	0.622055	0.592559	0.613305	0.62599	0.458824	0.431918	0.4267	0.440748	0.499808	0.488338	0.400008	0.329033	0.450833	0.569316	0.54335	0.605637	0.606753	0.54616	0.511392	0.413223	0.580855	0	0.635008	0.1687	0.527836	0.425146	0.567117	0.14707	0.527343	0.155769	0.591343
CT7	0.355642	0.308569	0.327602	0.253997	0.29264	0.386211	0.435495	0.368885	0.53432	0.344758	0.627225	0.277791	0.422972	0.61399	0.604926	0.34486	0.368182	0.326813	0.298678	0.44873	0.35908	0.404639	0.588626	0.403919	0.42777	0.398661	0.388364	0.347005	0.494391	0.580644	0.313481	0.211195	0.24645	0.280508	0.218766	0.211919	0.268074	0.39653	0.30081	0.635008	0	0.551787	0.212667	0.342646	0.238895	0.623975	0.412091	0.692709	0.554929
CT10	0.51419	0.530711	0.560766	0.519233	0.517308	0.515915	0.514292	0.510635	0.504484	0.528497	0.541744	0.557776	0.519811	0.578393	0.560793	0.52399	0.517473	0.543219	0.53787	0.512607	0.513384	0.524764	0.454058	0.378196	0.366962	0.378419	0.436427	0.400317	0.347523	0.371042	0.393436	0.486255	0.469203	0.527056	0.542136	0.467199	0.44341	0.375025	0.508277	0.1687	0.551787	0	0.443774	0.330811	0.503661	0.200297	0.477648	0.265642	0.596379
CT10	0.364319	0.355437	0.397924	0.294827	0.331879	0.399067	0.44477	0.386146	0.531568	0.39328	0.585962	0.381081	0.432352	0.617944	0.601605	0.380888	0.383266	0.392679	0.347125	0.452276	0.379903	0.419222	0.533432	0.327987	0.357747	0.329022	0.328393	0.282959	0.428852	0.504736	0.230819	0.221588	0.186229	0.274105	0.253893	0.166394	0.240937	0.28372	0.296069	0.527836	0.212667	0.443774	0	0.277876	0.187624	0.519438	0.403822	0.591665	0.580142
CT13	0.384802	0.382976	0.430695	0.363261	0.369153	0.396181	0.431395	0.387434	0.509199	0.391154	0.554112	0.39325	0.405892	0.604142	0.578913	0.382305	0.390527	0.399526	0.372853	0.426635	0.367923	0.40169	0.514784	0.329977	0.340321	0.311479	0.335907	0.293644	0.409216	0.49497	0.27747	0.297694	0.290978	0.344622	0.367879	0.328337	0.250686	0.326542	0.367965	0.425146	0.342646	0.330811	0.277876	0	0.318306	0.426479	0.439179	0.50681	0.587038
CT13	0.342755	0.352794	0.402498	0.299432	0.319511	0.34882	0.391798	0.348263	0.488186	0.369814	0.602595	0.372412	0.37841	0.556331	0.545017	0.371952	0.368976	0.401393	0.327972	0.395693	0.336303	0.377144	0.480583	0.33103	0.349351	0.318904	0.329297	0.300928	0.380409	0.495831	0.253226	0.267632	0.228226	0.255743	0.281251	0.190131	0.251826	0.3188	0.219191	0.567117	0.238895	0.503661	0.187624	0.318306	0	0.555365	0.326958	0.62958	0.503714
CT16	0.611312	0.626661	0.655766	0.605668	0.617128	0.612187	0.61078	0.609474	0.58652	0.638967	0.605777	0.650491	0.605867	0.597299	0.587216	0.621455	0.615611	0.646703	0.616242	0.584174	0.608571	0.618633	0.453234	0.426277	0.42746	0.440692	0.493365	0.484012	0.390664	0.346879	0.426251	0.557404	0.535653	0.595014	0.597808	0.528573	0.499526	0.363237	0.566308	0.14707	0.623975	0.200297	0.519438	0.426479	0.555365	0	0.506999	0.173267	0.585751
CT19	0.404207	0.459278	0.532865	0.448462	0.427595	0.369768	0.371684	0.385628	0.33638	0.445975	0.608886	0.508142	0.344932	0.38012	0.378838	0.446164	0.44088	0.507401	0.458381	0.316237	0.373922	0.384255	0.32982	0.460684	0.437213	0.447059	0.48001	0.447884	0.328834	0.455129	0.345818	0.412452	0.404071	0.352595	0.474001	0.346273	0.360318	0.358943	0.193767	0.527343	0.412091	0.477648	0.403822	0.439179	0.326958	0.506999	0	0.578891	0.250985
CT19	0.680885	0.693202	0.719098	0.676621	0.685785	0.681834	0.677979	0.676909	0.642078	0.704729	0.647251	0.720158	0.677435	0.607399	0.621662	0.692121	0.686167	0.713807	0.686403	0.654405	0.679669	0.687004	0.464631	0.49363	0.485206	0.508858	0.565499	0.557939	0.456224	0.373038	0.502528	0.631527	0.609611	0.666222	0.664381	0.604114	0.57235	0.455241	0.640554	0.155769	0.692709	0.265642	0.591665	0.50681	0.62958	0.173267	0.578891	0	0.574887
CT22	0.497099	0.558336	0.625492	0.574762	0.537881	0.451076	0.447904	0.476561	0.380278	0.545737	0.686354	0.621916	0.447738	0.294811	0.338763	0.544278	0.533909	0.603497	0.565713	0.403312	0.475327	0.473485	0.316048	0.614275	0.579106	0.598595	0.628301	0.607996	0.4562	0.507255	0.517262	0.559079	0.564028	0.478199	0.589352	0.540127	0.515534	0.531877	0.340244	0.591343	0.554929	0.596379	0.580142	0.587038	0.503714	0.585751	0.250985	0.574887	0
CT22	0.671041	0.68442	0.710427	0.667696	0.676325	0.673277	0.668944	0.66487	0.633221	0.691844	0.642107	0.706103	0.666256	0.59911	0.616223	0.680235	0.67452	0.703932	0.675635	0.645076	0.668318	0.676227	0.452571	0.485846	0.470715	0.494432	0.558203	0.548742	0.444185	0.357061	0.492237	0.621721	0.598395	0.657668	0.654892	0.594806	0.565261	0.439037	0.632432	0.138131	0.68198	0.247461	0.582189	0.491796	0.618104	0.164434	0.571867	0.0718722	0.570385
CT1	0.512934	0.544609	0.600317	0.558123	0.541869	0.509534	0.503187	0.511088	0.474157	0.542574	0.616689	0.593231	0.504021	0.451647	0.449462	0.533989	0.534133	0.572978	0.557201	0.48138	0.51269	0.520143	0.269998	0.425698	0.397407	0.426128	0.514059	0.467403	0.265374	0.276033	0.439396	0.51919	0.498328	0.482465	0.559638	0.485938	0.47365	0.421098	0.467226	0.358041	0.569849	0.377056	0.486578	0.452434	0.476938	0.360055	0.393348	0.362613	0.421519
CT4	0.374246	0.423335	0.487595	0.436982	0.410391	0.368335	0.361232	0.382557	0.394868	0.41333	0.557733	0.466778	0.380006	0.48475	0.458323	0.396593	0.38949	0.450585	0.438766	0.360916	0.366658	0.368146	0.329821	0.36798	0.342972	0.352861	0.412531	0.35076	0.268451	0.376889	0.335098	0.405009	0.405471	0.379998	0.478924	0.352267	0.365728	0.33506	0.351298	0.427215	0.441057	0.353595	0.387163	0.342099	0.369837	0.412442	0.31712	0.479822	0.46824
CT7	0.337626	0.382757	0.451059	0.396861	0.369682	0.33337	0.335669	0.344712	0.403008	0.37893	0.553991	0.43114	0.348115	0.496667	0.473445	0.363592	0.362281	0.414482	0.404851	0.331492	0.334778	0.344625	0.353973	0.342668	0.320218	0.323564	0.376643	0.314891	0.282915	0.401122	0.299311	0.372074	0.364613	0.343405	0.439842	0.327665	0.335057	0.316842	0.31381	0.443542	0.4099	0.35778	0.347641	0.307828	0.336873	0.431835	0.324131	0.502685	0.477595
CT10	0.348369	0.382255	0.441835	0.379983	0.365211	0.352495	0.357534	0.359443	0.435492	0.404849	0.542269	0.438645	0.387395	0.53338	0.50918	0.374216	0.369108	0.414946	0.409881	0.357694	0.354869	0.373797	0.387334	0.309248	0.285234	0.289411	0.366224	0.306241	0.293161	0.36887	0.285882	0.351724	0.35144	0.366476	0.42177	0.318584	0.356556	0.30971	0.352692	0.410813	0.403994	0.324171	0.331255	0.325978	0.355182	0.398485	0.366275	0.472403	0.509736
CT13	0.336048	0.313647	0.363148	0.251032	0.28748	0.360828	0.410233	0.352712	0.509225	0.338368	0.584121	0.309291	0.388595	0.60451	0.583377	0.331688	0.352053	0.352934	0.300358	0.404508	0.339995	0.383556	0.50168	0.292992	0.318606	0.279121	0.279488	0.223916	0.389195	0.480586	0.277713	0.256773	0.251282	0.314532	0.305442	0.26731	0.286892	0.338208	0.343127	0.525881	0.263324	0.448267	0.25255	0.252417	0.26903	0.520849	0.403515	0.593235	0.568399
CT16	0.493179	0.50399	0.549014	0.495719	0.499416	0.490238	0.490684	0.496241	0.479496	0.520207	0.564152	0.541098	0.486235	0.517395	0.498742	0.507888	0.504827	0.536046	0.511068	0.461593	0.488829	0.502479	0.36472	0.337839	0.316483	0.346512	0.427353	0.377862	0.23507	0.226145	0.396868	0.478782	0.457039	0.488448	0.508283	0.414538	0.451446	0.363345	0.452556	0.335707	0.507861	0.316392	0.431055	0.404927	0.438357	0.339444	0.377982	0.380891	0.504663
CT19	0.57839	0.589421	0.629062	0.585734	0.58751	0.579156	0.574969	0.580004	0.545149	0.602129	0.621641	0.627341	0.574291	0.516504	0.523033	0.589354	0.586374	0.61406	0.597954	0.549728	0.578726	0.58732	0.349472	0.419607	0.400907	0.433135	0.514877	0.473073	0.327104	0.212437	0.475122	0.551137	0.527972	0.554932	0.569083	0.50375	0.528856	0.434077	0.537094	0.353795	0.593792	0.387177	0.500723	0.48956	0.524782	0.359423	0.461851	0.3462	0.478467
CT22	0.478546	0.526308	0.584589	0.543909	0.519535	0.47188	0.466199	0.484836	0.442021	0.520971	0.617019	0.580978	0.473269	0.420418	0.417575	0.516956	0.512382	0.561772	0.54157	0.448017	0.478591	0.484273	0.243289	0.421825	0.391031	0.420198	0.508077	0.461683	0.253091	0.303767	0.437853	0.521993	0.50024	0.461794	0.560381	0.474689	0.464215	0.420321	0.426715	0.38712	0.563535	0.381962	0.493322	0.457585	0.46406	0.368854	0.346765	0.400861	0.387773
CT1	0.337354	0.379087	0.442089	0.375136	0.347095	0.336714	0.360066	0.336853	0.425553	0.357272	0.537175	0.38833	0.322839	0.509226	0.487041	0.349707	0.350898	0.392437	0.363406	0.329255	0.318395	0.354206	0.393561	0.329372	0.309957	0.315881	0.357992	0.304053	0.311834	0.442268	0.252635	0.317939	0.310023	0.311997	0.383805	0.291423	0.290385	0.283691	0.284562	0.458877	0.372484	0.37394	0.281276	0.286643	0.296934	0.454485	0.326652	0.531457	0.489295
CT4	0.426415	0.428208	0.468347	0.382978	0.397126	0.429291	0.453501	0.436096	0.542106	0.441155	0.542735	0.425671	0.428138	0.626087	0.600128	0.43992	0.43877	0.44621	0.414454	0.447496	0.41653	0.451139	0.502348	0.230985	0.268952	0.253609	0.31701	0.273429	0.375584	0.411115	0.288789	0.325261	0.307361	0.373647	0.381258	0.32615	0.326949	0.303281	0.404291	0.392326	0.412043	0.337502	0.286004	0.299314	0.351249	0.395968	0.459576	0.467532	0.625321
CT7	0.436366	0.389064	0.392831	0.296616	0.361468	0.463111	0.508792	0.463477	0.604566	0.423002	0.616175	0.298929	0.490486	0.686948	0.666524	0.433444	0.450033	0.397444	0.354881	0.508705	0.444538	0.484243	0.639473	0.371418	0.423478	0.390095	0.372309	0.341221	0.536463	0.575178	0.40013	0.296605	0.321884	0.371232	0.247857	0.38635	0.352224	0.441144	0.441292	0.591431	0.292113	0.521258	0.320529	0.370286	0.383518	0.589063	0.531629	0.656166	0.675341
CT10	0.374371	0.323353	0.358419	0.253508	0.304608	0.403299	0.447286	0.412291	0.546436	0.370684	0.562555	0.30006	0.429977	0.630954	0.614917	0.383874	0.403508	0.367536	0.308145	0.455267	0.393745	0.433457	0.549308	0.306813	0.329779	0.296267	0.297685	0.261262	0.441151	0.505164	0.310821	0.241107	0.237839	0.306761	0.233447	0.318322	0.301187	0.337854	0.392654	0.519247	0.288308	0.44032	0.238567	0.300322	0.305611	0.515589	0.452198	0.588312	0.620396
CT13	0.444641	0.38989	0.378209	0.314067	0.363217	0.453716	0.483296	0.479694	0.582386	0.410597	0.603925	0.280733	0.469644	0.670246	0.655779	0.440021	0.45817	0.390008	0.370718	0.49664	0.449209	0.477771	0.660885	0.410314	0.44903	0.408347	0.384366	0.359198	0.548585	0.601421	0.465645	0.367768	0.387799	0.399677	0.297765	0.44133	0.420742	0.499315	0.483351	0.650488	0.329139	0.575434	0.403731	0.442611	0.409703	0.644929	0.575021	0.716578	0.698697
CT16	0.381388	0.377852	0.417111	0.331573	0.34681	0.382859	0.415721	0.406756	0.516471	0.404833	0.525847	0.388408	0.395114	0.601144	0.572391	0.404647	0.407037	0.407525	0.363428	0.418105	0.384274	0.420897	0.468568	0.25517	0.280815	0.252224	0.288305	0.232226	0.360089	0.436461	0.249638	0.291953	0.271116	0.337155	0.339632	0.284392	0.270561	0.268188	0.366749	0.425392	0.363818	0.348678	0.25011	0.246327	0.304327	0.423954	0.417447	0.499177	0.588442
CT19	0.591886	0.611017	0.648147	0.602826	0.600777	0.591472	0.591557	0.602678	0.571405	0.63054	0.598751	0.644077	0.59407	0.549364	0.552076	0.612525	0.607189	0.633311	0.618697	0.57093	0.601338	0.612348	0.389838	0.439535	0.418346	0.455378	0.531021	0.504526	0.352763	0.263717	0.451618	0.55065	0.525798	0.585266	0.587038	0.530663	0.502218	0.410982	0.561883	0.305852	0.62025	0.356739	0.514828	0.489785	0.554805	0.337152	0.488513	0.324504	0.502075
CT22	0.413504	0.417397	0.459324	0.375571	0.391178	0.421339	0.454392	0.418874	0.542581	0.423011	0.54582	0.413047	0.422191	0.62966	0.603685	0.424468	0.432199	0.429877	0.401959	0.448347	0.4028	0.437798	0.498631	0.269707	0.300032	0.274043	0.32732	0.27942	0.390229	0.432286	0.279953	0.310419	0.299996	0.369858	0.373624	0.283577	0.296217	0.299823	0.386467	0.419249	0.377093	0.35737	0.266277	0.266412	0.33703	0.421143	0.443458	0.489538	0.616728
CT1	0.501747	0.555908	0.620476	0.582446	0.548874	0.485286	0.478985	0.491904	0.434398	0.556801	0.645568	0.627409	0.486121	0.378075	0.388538	0.544743	0.538565	0.593649	0.572083	0.451092	0.496547	0.508434	0.315614	0.587003	0.548139	0.571118	0.621019	0.586714	0.423975	0.480237	0.490655	0.534141	0.528914	0.490447	0.575776	0.563427	0.478848	0.492057	0.447365	0.521988	0.584823	0.522752	0.542396	0.505714	0.534524	0.519986	0.371347	0.494363	0.281934
CT4	0.397669	0.44895	0.512021	0.455217	0.429106	0.385205	0.384706	0.390993	0.372199	0.43799	0.547382	0.490094	0.377924	0.436027	0.41218	0.419602	0.41415	0.472803	0.452934	0.351455	0.37598	0.398497	0.353901	0.456711	0.432574	0.447325	0.489818	0.438907	0.326309	0.439711	0.320801	0.379178	0.387145	0.380189	0.467615	0.414759	0.329133	0.348202	0.328177	0.452488	0.450153	0.378396	0.40484	0.337694	0.398735	0.442042	0.277599	0.513512	0.392563
CT7	0.360957	0.356193	0.404446	0.295083	0.322096	0.387893	0.43659	0.400428	0.532321	0.398305	0.567336	0.3637	0.42169	0.609902	0.591136	0.38972	0.393437	0.406618	0.330145	0.433946	0.383081	0.428589	0.547325	0.344012	0.369134	0.348708	0.346981	0.320755	0.459103	0.533632	0.285002	0.232758	0.226704	0.288679	0.268376	0.329122	0.237256	0.329205	0.361133	0.510364	0.300779	0.446928	0.259741	0.24915	0.309696	0.498102	0.43875	0.569278	0.573989
CT10	0.361693	0.372864	0.433384	0.354254	0.345473	0.368004	0.397399	0.383298	0.485912	0.396938	0.535893	0.402373	0.379085	0.567284	0.547649	0.393523	0.395315	0.414665	0.381914	0.391364	0.368602	0.406979	0.466845	0.306807	0.298967	0.287088	0.332855	0.289457	0.364833	0.449918	0.196422	0.289036	0.265935	0.324456	0.352897	0.294779	0.241856	0.230862	0.338153	0.421306	0.361236	0.345355	0.27434	0.235715	0.304645	0.41935	0.382107	0.488769	0.546713
CT13	0.390815	0.42747	0.489655	0.447313	0.412881	0.34435	0.34064	0.367259	0.325902	0.41465	0.563222	0.470272	0.334367	0.389793	0.370677	0.422022	0.421811	0.464096	0.457601	0.292043	0.357566	0.358009	0.387188	0.463482	0.422263	0.443451	0.498334	0.472494	0.364689	0.488311	0.411574	0.457312	0.448767	0.354655	0.467051	0.44303	0.404802	0.395006	0.301533	0.544737	0.467846	0.488711	0.46031	0.440904	0.397965	0.531222	0.293083	0.600493	0.366197
CT16	0.412772	0.395129	0.431092	0.327846	0.362086	0.438802	0.485356	0.437761	0.570256	0.427347	0.572124	0.378904	0.461908	0.659647	0.639506	0.425818	0.435975	0.429765	0.375001	0.479905	0.424432	0.464096	0.578631	0.326682	0.368356	0.332651	0.309889	0.279184	0.4733	0.509422	0.256417	0.276391	0.254515	0.347386	0.30752	0.335404	0.25869	0.284868	0.416615	0.430118	0.339434	0.381362	0.268283	0.270875	0.342637	0.426061	0.470707	0.497205	0.634468
CT19	0.402208	0.424213	0.46775	0.400228	0.398725	0.405085	0.421246	0.404616	0.481157	0.431395	0.535522	0.430545	0.395952	0.568798	0.540732	0.417605	0.417936	0.446959	0.413572	0.390218	0.392915	0.42077	0.436313	0.316451	0.308086	0.316272	0.360442	0.295363	0.330815	0.41619	0.209741	0.330447	0.314982	0.380789	0.406381	0.311077	0.265562	0.21804	0.349821	0.375471	0.401134	0.314591	0.30659	0.27472	0.33961	0.376271	0.381713	0.446751	0.55179
CT22	0.394318	0.421484	0.473603	0.409762	0.401391	0.398164	0.411166	0.389982	0.463102	0.419155	0.543623	0.434504	0.386731	0.549641	0.523242	0.407963	0.409002	0.441993	0.418254	0.375598	0.379528	0.405589	0.426323	0.35943	0.342065	0.353882	0.389823	0.333345	0.331694	0.437975	0.208642	0.337572	0.329794	0.374951	0.423143	0.326027	0.255422	0.224897	0.340994	0.390886	0.400656	0.329446	0.316562	0.260793	0.336856	0.380775	0.364094	0.453958	0.527909
CT1	0.304349	0.332859	0.391688	0.33799	0.295168	0.26702	0.294492	0.310387	0.374366	0.301911	0.591268	0.329801	0.272329	0.454785	0.445722	0.329956	0.330099	0.354544	0.338148	0.291541	0.260052	0.274087	0.466092	0.404646	0.407565	0.387532	0.402571	0.36135	0.42384	0.556401	0.365832	0.336338	0.347974	0.236016	0.353857	0.354322	0.301888	0.414163	0.280086	0.631823	0.352348	0.563065	0.365608	0.388375	0.297517	0.626294	0.35895	0.691286	0.46451
CT4	0.375641	0.433263	0.509834	0.449137	0.41187	0.355837	0.355243	0.365819	0.329671	0.433753	0.595806	0.501167	0.334728	0.35764	0.363677	0.427313	0.413839	0.490334	0.451759	0.308587	0.357045	0.379574	0.380664	0.470742	0.435731	0.455267	0.492985	0.472187	0.369154	0.49849	0.41165	0.436548	0.437528	0.36648	0.460149	0.452775	0.417159	0.408449	0.312769	0.556578	0.471869	0.504068	0.465524	0.475797	0.400134	0.555361	0.284135	0.61439	0.3291
CT7	0.406693	0.392495	0.423992	0.33991	0.384093	0.424341	0.451163	0.422203	0.534808	0.436848	0.58094	0.413318	0.422567	0.600705	0.591771	0.439975	0.438357	0.448455	0.374284	0.443522	0.417498	0.454939	0.50097	0.290074	0.29611	0.276608	0.296358	0.296672	0.407719	0.468135	0.312104	0.314045	0.269839	0.340387	0.310426	0.296946	0.347234	0.335632	0.366944	0.516951	0.365554	0.464771	0.288944	0.37582	0.276809	0.506856	0.439554	0.571996	0.568276
CT10	0.367267	0.323997	0.33664	0.26646	0.309	0.398631	0.450067	0.407117	0.541604	0.371927	0.604248	0.292598	0.439966	0.613695	0.601084	0.392561	0.406444	0.369228	0.319112	0.449538	0.39464	0.431325	0.590706	0.399433	0.4096	0.384411	0.38425	0.369615	0.495283	0.583287	0.372835	0.259608	0.268928	0.278321	0.187556	0.384684	0.319085	0.410284	0.38562	0.629531	0.265509	0.573317	0.331276	0.39998	0.323786	0.62986	0.47604	0.691652	0.588483
CT16	0.370501	0.304889	0.347224	0.237872	0.303581	0.409814	0.459482	0.39416	0.543314	0.356532	0.583379	0.292336	0.431618	0.620536	0.612403	0.373948	0.391704	0.36136	0.314379	0.450197	0.38461	0.428873	0.57964	0.365764	0.372608	0.337338	0.331796	0.305214	0.475021	0.555104	0.353396	0.2735	0.255484	0.315634	0.249268	0.33776	0.340032	0.390043	0.389439	0.601844	0.280307	0.536172	0.309012	0.377294	0.310111	0.598236	0.457484	0.666899	0.598718
CT19	0.30189	0.289197	0.332737	0.260224	0.247496	0.309127	0.342466	0.337227	0.443794	0.268304	0.59361	0.253291	0.329839	0.519591	0.512394	0.305175	0.323012	0.304392	0.285182	0.353514	0.291824	0.317459	0.524412	0.41583	0.425228	0.394685	0.396303	0.349863	0.445467	0.584807	0.367052	0.28084	0.306394	0.244708	0.284957	0.353379	0.295717	0.421927	0.333687	0.64648	0.272402	0.561946	0.343654	0.380808	0.297355	0.642664	0.425762	0.705472	0.555245
CT22	0.301047	0.29787	0.348913	0.284408	0.266411	0.309428	0.351288	0.340481	0.445089	0.281712	0.600225	0.286302	0.323552	0.512676	0.512046	0.31779	0.340774	0.33427	0.293574	0.352642	0.302744	0.328901	0.511951	0.407916	0.413493	0.385609	0.392113	0.353584	0.443789	0.579999	0.365404	0.272036	0.297532	0.226965	0.292565	0.355612	0.2936	0.41551	0.32472	0.642217	0.300117	0.568467	0.346446	0.384381	0.30168	0.636438	0.400875	0.700394	0.525393
[truncated: 32 more columns]

## Sheet: Fig 2C
Richness
	WT_Ad_libitum												wt-starvation
1	669	644	673	709	506	484	535	586	548	500	543		673	635		663		576	640	581	578	587	569
4	674	629	649	514	565	412	473	561	540		586		646		617	536		612	613	618	471	597	597
7	617		618	635	597		529	562	447	503	444		628	611	628	610	430	592	633	611	473	518	553
10	589	554	504		505	542	534	573	557	429	496		705	548	549	610	474	590	656	578	551	598	550
13	645	554	495		551	472	566	578	553	468	544		628	575	631	550	551	574	593	617	470	541
16	633	608	577	553	544	545	578	601	567	559	585		657	616	622	556	422	560	616		568	470	568
19	720	749	570	592	578	542	537	569	554	471	573		700	617	634	604	450	540	655	601	444	588	566
22	693	640	688	639	645	557	563	598	519	534	531		692	638	626	528	492	574		597	495	540	614
Shannon effective
	WT_Ad_libitum												wt-starvation
1	347.89	341.55	330.45	279.37	211.18	126.94	278.43	245.34	267.02	172.24	287.84		326	317.65		222.93		156.09	271.98	194.71	234.32	158.72	272.79
4	319.58	319.3	324.57	206.1	159.95	135.69	231.71	213.79	212.46		269.68		340.17		276.8	164.34		237.47	305.29	365.32	133.6	203.52	273.16
7	229.54		183.52	261.58	243.61		252	261.23	230.35	194.76	185.58		284.28	273.97	278.57	167.96	131.57	276.81	307.34	287.44	181.76	208.69	166.22
10	187.86	202.04	186.45		218.66	215.71	301.02	265.94	224.9	191.63	240.5		258.83	265.35	228.34	193.74	179.16	248.74	344.47	293.05	207.38	215.74	211.21
13	258.46	193.38	203.53		230.19	178.2	277.69	308.79	230.01	217.06	282.41		261.08	225.66	271.35	199.48	227.53	253.02	246.68	289.87	161.68	192.21
16	267.54	225.13	269.62	201.66	214.54	213.4	287.19	305.52	262.52	225.5	307.99		292.4	321.88	321.05	193.1	128.07	113.33	267.16		184.22	164.83	193.4
19	344.9	416.92	262.94	273.19	250.76	215.78	281.19	305.41	246.71	198.9	301.36		344.34	297.64	317.24	146.27	115.88	96.23	283.86	330.57	67.31	170.21	257.13
22	321.19	337.87	336.28	289.69	297.43	226.56	298.52	303.44	220.25	181.98	233.18		324.45	329.29	314.37	63.91	113.15	171.8		290.88	154.93	192.29	255.9

## Sheet: Fig 2D
	Adlibitum	Adlibitum	Adlibitum	Adlibitum	Adlibitum	Adlibitum	Adlibitum	Adlibitum	Adlibitum	Adlibitum	Adlibitum	Adlibitum	Adlibitum	Adlibitum	Adlibitum	Adlibitum	Adlibitum	Adlibitum	Adlibitum	Adlibitum	Adlibitum	Adlibitum	Adlibitum	Adlibitum	Adlibitum	Adlibitum	Adlibitum	Adlibitum	Adlibitum	Adlibitum	Adlibitum	Adlibitum	Adlibitum	Adlibitum	Adlibitum	Adlibitum	Adlibitum	Adlibitum	Adlibitum	Adlibitum	Adlibitum	Adlibitum	Adlibitum	Adlibitum	Adlibitum	Adlibitum	Adlibitum	Adlibitum	Adlibitum
Adlibitum	0	0.245721	0.408779	0.629009	0.400306	0.572229	0.228453	0.22306	0.260048	0.264697	0.492028	0.517866	0.518836	0.46055	0.349943	0.198283	0.219545	0.431997	0.481641	0.524842	0.476092	0.584821	0.211421	0.377646	0.566174	0.529161	0.375136	0.466672	0.390122	0.437375	0.58868	0.48083	0.458422	0.395884	0.56458	0.319498	0.42401	0.553759	0.424924	0.494337	0.436128	0.453151	0.349768	0.365502	0.321278	0.587792	0.331891	0.565484	0.58843
Adlibitum	0.245721	0	0.578502	0.649536	0.563367	0.638419	0.375443	0.373851	0.382101	0.235216	0.636631	0.662747	0.628767	0.571113	0.476451	0.352443	0.216422	0.586417	0.628216	0.657444	0.586836	0.635638	0.333	0.485687	0.674166	0.623382	0.475503	0.563209	0.321943	0.536551	0.687307	0.571308	0.568185	0.501356	0.669783	0.43815	0.544968	0.658503	0.537379	0.622599	0.579222	0.547115	0.464446	0.501675	0.469039	0.683094	0.379985	0.659865	0.684545
Adlibitum	0.408779	0.578502	0	0.667157	0.146633	0.585413	0.320583	0.307635	0.386919	0.548434	0.236582	0.293157	0.310429	0.43109	0.311126	0.358369	0.503615	0.17168	0.174865	0.301763	0.309252	0.618309	0.399715	0.388503	0.369524	0.369031	0.400654	0.341086	0.611212	0.344186	0.406153	0.353038	0.330956	0.370378	0.383392	0.423803	0.31312	0.351356	0.352345	0.297019	0.279511	0.313744	0.369243	0.310407	0.324585	0.392926	0.496819	0.399302	0.399715
Adlibitum	0.629009	0.649536	0.667157	0	0.672503	0.318944	0.683196	0.680165	0.688953	0.665746	0.687187	0.676264	0.690796	0.550974	0.706576	0.657441	0.635076	0.664913	0.677204	0.691904	0.718348	0.337387	0.647203	0.70122	0.698277	0.693223	0.679469	0.698122	0.614758	0.703568	0.732846	0.709148	0.694292	0.704289	0.726262	0.685505	0.688825	0.711731	0.713367	0.695306	0.681168	0.698704	0.699035	0.686136	0.681352	0.725432	0.649583	0.696689	0.7269
Adlibitum	0.400306	0.563367	0.146633	0.672503	0	0.582617	0.316029	0.310919	0.372086	0.532347	0.214624	0.248012	0.254632	0.399182	0.288676	0.34971	0.493465	0.207327	0.188164	0.241494	0.244715	0.613606	0.385923	0.389791	0.338741	0.322142	0.378689	0.299255	0.578365	0.313604	0.346134	0.306855	0.270273	0.360153	0.316623	0.418236	0.265001	0.316052	0.305802	0.262678	0.249624	0.272174	0.359538	0.306319	0.322774	0.35414	0.477676	0.362048	0.335713
Adlibitum	0.572229	0.638419	0.585413	0.318944	0.582617	0	0.578964	0.579877	0.584057	0.595928	0.614456	0.616078	0.622084	0.425276	0.599033	0.585331	0.586796	0.580615	0.593463	0.616129	0.613143	0.11228	0.568717	0.607674	0.656721	0.644932	0.600041	0.624247	0.580202	0.616541	0.646265	0.635623	0.627947	0.60616	0.639038	0.590785	0.623466	0.634792	0.621187	0.638822	0.620183	0.635457	0.607691	0.630931	0.622925	0.651668	0.572547	0.613129	0.643365
Adlibitum	0.228453	0.375443	0.320583	0.683196	0.316029	0.578964	0	0.0693977	0.183972	0.353717	0.399641	0.438812	0.397147	0.330625	0.199968	0.199849	0.302904	0.344872	0.390773	0.419698	0.317202	0.602977	0.19902	0.26263	0.476034	0.427018	0.272921	0.340922	0.441828	0.303724	0.457187	0.35172	0.349675	0.263462	0.436891	0.246771	0.334364	0.445126	0.28617	0.420867	0.378237	0.332313	0.218553	0.276684	0.259592	0.469703	0.347314	0.430755	0.447728
Adlibitum	0.22306	0.373851	0.307635	0.680165	0.310919	0.579877	0.0693977	0	0.176119	0.34639	0.396243	0.433711	0.392845	0.32969	0.195636	0.195629	0.301402	0.343377	0.3849	0.419256	0.317213	0.603762	0.209381	0.265276	0.47004	0.417906	0.27263	0.33034	0.440483	0.294391	0.459773	0.344601	0.347463	0.261544	0.442218	0.243819	0.320895	0.441384	0.286496	0.413322	0.367344	0.326559	0.205615	0.266905	0.244106	0.469432	0.34682	0.429113	0.448596
Adlibitum	0.260048	0.382101	0.386919	0.688953	0.372086	0.584057	0.183972	0.176119	0	0.240403	0.410127	0.453323	0.411148	0.311011	0.148794	0.198763	0.273112	0.373446	0.40948	0.448131	0.341519	0.596779	0.196118	0.25319	0.483613	0.428344	0.278415	0.350781	0.43319	0.304448	0.473731	0.354575	0.377278	0.262715	0.457955	0.263762	0.339847	0.457964	0.306136	0.452186	0.400736	0.368004	0.255676	0.329664	0.292436	0.48339	0.320611	0.448192	0.46988
Adlibitum	0.264697	0.235216	0.548434	0.665746	0.532347	0.595928	0.353717	0.34639	0.240403	0	0.583954	0.616555	0.585027	0.466107	0.354364	0.307164	0.187825	0.532478	0.571654	0.609962	0.518169	0.580431	0.2809	0.385418	0.627939	0.576788	0.403773	0.497177	0.347884	0.453263	0.61958	0.500887	0.536656	0.404194	0.610413	0.365001	0.499493	0.605502	0.467208	0.58974	0.533948	0.516139	0.404916	0.478775	0.42918	0.634835	0.275693	0.601381	0.629698
Adlibitum	0.492028	0.636631	0.236582	0.687187	0.214624	0.614456	0.399641	0.396243	0.410127	0.583954	0	0.155887	0.163741	0.431268	0.306172	0.39795	0.554987	0.215644	0.170934	0.184495	0.215104	0.633517	0.448881	0.422315	0.259957	0.286876	0.432635	0.321852	0.634579	0.352518	0.287431	0.302913	0.262418	0.398034	0.275085	0.456683	0.279374	0.254977	0.332946	0.242441	0.327603	0.283199	0.406788	0.346136	0.361987	0.274465	0.530695	0.286723	0.280127
Adlibitum	0.517866	0.662747	0.293157	0.676264	0.248012	0.616078	0.438812	0.433711	0.453323	0.616555	0.155887	0	0.140417	0.440334	0.363433	0.449225	0.591819	0.313858	0.25494	0.1623	0.272631	0.640675	0.4904	0.467866	0.289242	0.312801	0.466853	0.36683	0.622493	0.389144	0.295402	0.347032	0.295857	0.445155	0.266468	0.510488	0.328151	0.276537	0.382647	0.294304	0.368624	0.336482	0.458776	0.406484	0.422776	0.301725	0.565662	0.317121	0.283787
Adlibitum	0.518836	0.628767	0.310429	0.690796	0.254632	0.622084	0.397147	0.392845	0.411148	0.585027	0.163741	0.140417	0	0.430539	0.305243	0.425796	0.552401	0.316502	0.264797	0.16949	0.207353	0.641128	0.444941	0.43835	0.24883	0.280906	0.431177	0.326698	0.624492	0.355767	0.232139	0.307836	0.24876	0.410855	0.221539	0.468461	0.287714	0.261744	0.327838	0.290056	0.37793	0.285772	0.414795	0.366686	0.400021	0.248805	0.526401	0.301869	0.216185
Adlibitum	0.46055	0.571113	0.43109	0.550974	0.399182	0.425276	0.330625	0.32969	0.311011	0.466107	0.431268	0.440334	0.430539	0	0.26895	0.383805	0.480773	0.413576	0.4389	0.455317	0.38425	0.43766	0.3913	0.383845	0.5063	0.469499	0.4109	0.417642	0.490303	0.396552	0.476837	0.419826	0.414878	0.3743	0.478238	0.414485	0.397007	0.476852	0.366637	0.480315	0.442241	0.420318	0.385429	0.408287	0.40375	0.515646	0.447172	0.426087	0.495051
Adlibitum	0.349943	0.476451	0.311126	0.706576	0.288676	0.599033	0.199968	0.195636	0.148794	0.354364	0.306172	0.363433	0.305243	0.26895	0	0.246445	0.370853	0.307652	0.315542	0.346974	0.241623	0.616172	0.260232	0.279512	0.397118	0.356624	0.299038	0.276191	0.490189	0.244587	0.377121	0.278343	0.287459	0.256456	0.368238	0.300364	0.257329	0.380774	0.216453	0.370228	0.346049	0.277441	0.248793	0.274901	0.282109	0.397096	0.363476	0.358033	0.380569
Adlibitum	0.198283	0.352443	0.358369	0.657441	0.34971	0.585331	0.199849	0.195629	0.198763	0.307164	0.39795	0.449225	0.425796	0.383805	0.246445	0	0.229944	0.330962	0.379503	0.413731	0.354326	0.590129	0.110297	0.294486	0.480114	0.448946	0.309263	0.379001	0.429441	0.344426	0.502497	0.385589	0.384127	0.302442	0.481516	0.260501	0.348013	0.471705	0.33556	0.415945	0.385594	0.359836	0.263769	0.297512	0.24809	0.492374	0.316945	0.471936	0.494203
Adlibitum	0.219545	0.216422	0.503615	0.635076	0.493465	0.586796	0.302904	0.301402	0.273112	0.187825	0.554987	0.591819	0.552401	0.480773	0.370853	0.229944	0	0.494255	0.539358	0.568843	0.4739	0.572821	0.188074	0.394496	0.604496	0.553519	0.396484	0.48042	0.349395	0.446211	0.610029	0.489694	0.504138	0.405936	0.590266	0.341865	0.480817	0.577982	0.453672	0.556327	0.511315	0.474569	0.370617	0.432424	0.393605	0.607697	0.283696	0.574004	0.596391
Adlibitum	0.431997	0.586417	0.17168	0.664913	0.207327	0.580615	0.344872	0.343377	0.373446	0.532478	0.215644	0.313858	0.316502	0.413576	0.307652	0.330962	0.494255	0	0.113007	0.28031	0.279166	0.594063	0.374887	0.368226	0.351648	0.37294	0.379681	0.338394	0.603635	0.337451	0.392259	0.341698	0.344485	0.346661	0.388013	0.403245	0.323909	0.349769	0.343065	0.323673	0.296123	0.319894	0.357621	0.314046	0.312576	0.3701	0.476528	0.371759	0.384136
Adlibitum	0.481641	0.628216	0.174865	0.677204	0.188164	0.593463	0.390773	0.3849	0.40948	0.571654	0.170934	0.25494	0.264797	0.4389	0.315542	0.379503	0.539358	0.113007	0	0.217302	0.242228	0.61524	0.423081	0.40191	0.307403	0.338161	0.408552	0.31145	0.628996	0.333268	0.347815	0.309397	0.305903	0.369999	0.344065	0.440138	0.29251	0.312299	0.325691	0.291569	0.296976	0.289975	0.388517	0.330863	0.348665	0.315272	0.511414	0.334809	0.33402
Adlibitum	0.524842	0.657444	0.301763	0.691904	0.241494	0.616129	0.419698	0.419256	0.448131	0.609962	0.184495	0.1623	0.16949	0.455317	0.346974	0.413731	0.568843	0.28031	0.217302	0	0.18186	0.635944	0.454163	0.434246	0.240994	0.273204	0.431338	0.323541	0.623787	0.348843	0.251343	0.308064	0.276966	0.402922	0.226995	0.4837	0.306962	0.252672	0.337153	0.254249	0.354082	0.299313	0.424319	0.373467	0.392785	0.248573	0.538117	0.27421	0.217164
Adlibitum	0.476092	0.586836	0.309252	0.718348	0.244715	0.613143	0.317202	0.317213	0.341519	0.518169	0.215104	0.272631	0.207353	0.38425	0.241623	0.354326	0.4739	0.279166	0.242228	0.18186	0	0.630228	0.358366	0.365699	0.285432	0.269912	0.366507	0.258308	0.585272	0.281728	0.26229	0.243043	0.249582	0.3281	0.253688	0.400187	0.277581	0.271198	0.265413	0.26775	0.348268	0.23265	0.341668	0.323421	0.356467	0.281328	0.468499	0.254015	0.226236
Adlibitum	0.584821	0.635638	0.618309	0.337387	0.613606	0.11228	0.602977	0.603762	0.596779	0.580431	0.633517	0.640675	0.641128	0.43766	0.616172	0.590129	0.572821	0.594063	0.61524	0.635944	0.630228	0	0.576763	0.609416	0.680748	0.663891	0.616062	0.642514	0.578745	0.633815	0.664429	0.654498	0.649721	0.618479	0.662833	0.609778	0.642001	0.652609	0.6416	0.660873	0.634641	0.657139	0.62947	0.646455	0.637071	0.67193	0.567615	0.635485	0.671245
Adlibitum	0.211421	0.333	0.399715	0.647203	0.385923	0.568717	0.19902	0.209381	0.196118	0.2809	0.448881	0.4904	0.444941	0.3913	0.260232	0.110297	0.188074	0.374887	0.423081	0.454163	0.358366	0.576763	0	0.302441	0.504178	0.458038	0.310026	0.387636	0.405835	0.354714	0.51282	0.397731	0.404359	0.311453	0.492277	0.259541	0.378501	0.48869	0.348497	0.458166	0.41869	0.376331	0.275567	0.323857	0.298387	0.504698	0.292568	0.479386	0.499427
Adlibitum	0.377646	0.485687	0.388503	0.70122	0.389791	0.607674	0.26263	0.265276	0.25319	0.385418	0.422315	0.467866	0.43835	0.383845	0.279512	0.294486	0.394496	0.368226	0.40191	0.434246	0.365699	0.609416	0.302441	0	0.415922	0.34336	0.139309	0.229289	0.466563	0.16579	0.446484	0.237328	0.352497	0.0972873	0.431155	0.202062	0.326993	0.41039	0.304639	0.37465	0.328515	0.282705	0.188656	0.239233	0.236535	0.454252	0.310408	0.403219	0.43924
Adlibitum	0.566174	0.674166	0.369524	0.698277	0.338741	0.656721	0.476034	0.47004	0.483613	0.627939	0.259957	0.289242	0.24883	0.5063	0.397118	0.480114	0.604496	0.351648	0.307403	0.240994	0.285432	0.680748	0.504178	0.415922	0	0.123178	0.384311	0.238113	0.651854	0.305344	0.234752	0.224699	0.261785	0.37376	0.247876	0.470636	0.292517	0.219363	0.331543	0.193659	0.334675	0.254899	0.404442	0.335734	0.375336	0.232375	0.550031	0.266999	0.233432
Adlibitum	0.529161	0.623382	0.369031	0.693223	0.322142	0.644932	0.427018	0.417906	0.428344	0.576788	0.286876	0.312801	0.280906	0.469499	0.356624	0.448946	0.553519	0.37294	0.338161	0.273204	0.269912	0.663891	0.458038	0.34336	0.123178	0	0.309372	0.173574	0.601589	0.231733	0.262868	0.163429	0.220924	0.30995	0.260726	0.430442	0.261369	0.220494	0.300631	0.181195	0.288027	0.212206	0.355799	0.309871	0.357082	0.276294	0.497179	0.250332	0.252528
Adlibitum	0.375136	0.475503	0.400654	0.679469	0.378689	0.600041	0.272921	0.27263	0.278415	0.403773	0.432635	0.466853	0.431177	0.4109	0.299038	0.309263	0.396484	0.379681	0.408552	0.431338	0.366507	0.616062	0.310026	0.139309	0.384311	0.309372	0	0.185414	0.443447	0.155894	0.440299	0.207926	0.33482	0.134202	0.419121	0.239248	0.321791	0.407807	0.294648	0.358689	0.280019	0.283791	0.202271	0.253543	0.253283	0.450699	0.334803	0.396454	0.412616
Adlibitum	0.466672	0.563209	0.341086	0.698122	0.299255	0.624247	0.340922	0.33034	0.350781	0.497177	0.321852	0.36683	0.326698	0.417642	0.276191	0.379001	0.48042	0.338394	0.31145	0.323541	0.258308	0.642514	0.387636	0.229289	0.238113	0.173574	0.185414	0	0.531664	0.105151	0.330713	0.0842293	0.232786	0.180374	0.313651	0.321068	0.228898	0.288439	0.235094	0.234985	0.252303	0.167444	0.246234	0.233036	0.27393	0.324484	0.409817	0.281093	0.294727
Adlibitum	0.390122	0.321943	0.611212	0.614758	0.578365	0.580202	0.441828	0.440483	0.43319	0.347884	0.634579	0.622493	0.624492	0.490303	0.490189	0.429441	0.349395	0.603635	0.628996	0.623787	0.585272	0.578745	0.405835	0.466563	0.651854	0.601589	0.443447	0.531664	0	0.50135	0.629057	0.540399	0.528474	0.473383	0.614537	0.457408	0.493743	0.633052	0.458352	0.623726	0.553265	0.565585	0.4823	0.536737	0.499605	0.641757	0.335601	0.543839	0.622093
Adlibitum	0.437375	0.536551	0.344186	0.703568	0.313604	0.616541	0.303724	0.294391	0.304448	0.453263	0.352518	0.389144	0.355767	0.396552	0.244587	0.344426	0.446211	0.337451	0.333268	0.348843	0.281728	0.633815	0.354714	0.16579	0.305344	0.231733	0.155894	0.105151	0.50135	0	0.362631	0.119037	0.265878	0.126969	0.339384	0.277909	0.251433	0.3254	0.242164	0.2853	0.259953	0.206515	0.203205	0.238225	0.255113	0.362103	0.377726	0.319321	0.337947
Adlibitum	0.58868	0.687307	0.406153	0.732846	0.346134	0.646265	0.457187	0.459773	0.473731	0.61958	0.287431	0.295402	0.232139	0.476837	0.377121	0.502497	0.610029	0.392259	0.347815	0.251343	0.26229	0.664429	0.51282	0.446484	0.234752	0.262868	0.440299	0.330713	0.629057	0.362631	0	0.307959	0.204926	0.417004	0.115554	0.4912	0.2603	0.256033	0.250479	0.300856	0.400794	0.32881	0.433454	0.403084	0.437846	0.218189	0.534648	0.255342	0.183094
Adlibitum	0.48083	0.571308	0.353038	0.709148	0.306855	0.635623	0.35172	0.344601	0.354575	0.500887	0.302913	0.347032	0.307836	0.419826	0.278343	0.385589	0.489694	0.341698	0.309397	0.308064	0.243043	0.654498	0.397731	0.237328	0.224699	0.163429	0.207926	0.0842293	0.540399	0.119037	0.307959	0	0.210729	0.191943	0.291725	0.334878	0.228742	0.281719	0.239044	0.221831	0.253918	0.158895	0.258153	0.245491	0.278443	0.30291	0.42392	0.264721	0.277327
Adlibitum	0.458422	0.568185	0.330956	0.694292	0.270273	0.627947	0.349675	0.347463	0.377278	0.536656	0.262418	0.295857	0.24876	0.414878	0.287459	0.384127	0.504138	0.344485	0.305903	0.276966	0.249582	0.649721	0.404359	0.352497	0.261785	0.220924	0.33482	0.232786	0.528474	0.265878	0.204926	0.210729	0	0.318238	0.177842	0.401115	0.0987357	0.266021	0.15242	0.265474	0.299715	0.226027	0.339372	0.292314	0.328606	0.266223	0.435599	0.248162	0.242668
Adlibitum	0.395884	0.501356	0.370378	0.704289	0.360153	0.60616	0.263462	0.261544	0.262715	0.404194	0.398034	0.445155	0.410855	0.3743	0.256456	0.302442	0.405936	0.346661	0.369999	0.402922	0.3281	0.618479	0.311453	0.0972873	0.37376	0.30995	0.134202	0.180374	0.473383	0.126969	0.417004	0.191943	0.318238	0	0.399479	0.216652	0.295621	0.37682	0.276051	0.340983	0.288201	0.25166	0.167773	0.227118	0.229396	0.412029	0.324969	0.37099	0.403463
Adlibitum	0.56458	0.669783	0.383392	0.726262	0.316623	0.639038	0.436891	0.442218	0.457955	0.610413	0.275085	0.266468	0.221539	0.478238	0.368238	0.481516	0.590266	0.388013	0.344065	0.226995	0.253688	0.662833	0.492277	0.431155	0.247876	0.260726	0.419121	0.313651	0.614537	0.339384	0.115554	0.291725	0.177842	0.399479	0	0.476885	0.233877	0.251298	0.247309	0.297258	0.378842	0.315161	0.418688	0.395344	0.429592	0.240347	0.518161	0.26538	0.176031
Adlibitum	0.319498	0.43815	0.423803	0.685505	0.418236	0.590785	0.246771	0.243819	0.263762	0.365001	0.456683	0.510488	0.468461	0.414485	0.300364	0.260501	0.341865	0.403245	0.440138	0.4837	0.400187	0.609778	0.259541	0.202062	0.470636	0.430442	0.239248	0.321068	0.457408	0.277909	0.4912	0.334878	0.401115	0.216652	0.476885	0	0.380039	0.463609	0.342949	0.40784	0.369751	0.300833	0.137842	0.202554	0.179871	0.50395	0.304129	0.45353	0.485287
Adlibitum	0.42401	0.544968	0.31312	0.688825	0.265001	0.623466	0.334364	0.320895	0.339847	0.499493	0.279374	0.328151	0.287714	0.397007	0.257329	0.348013	0.480817	0.323909	0.29251	0.306962	0.277581	0.642001	0.378501	0.326993	0.292517	0.261369	0.321791	0.228898	0.493743	0.251433	0.2603	0.228742	0.0987357	0.295621	0.233877	0.380039	0	0.302556	0.137343	0.284567	0.290657	0.231709	0.318925	0.265995	0.297339	0.284362	0.412024	0.270615	0.286854
Adlibitum	0.553759	0.658503	0.351356	0.711731	0.316052	0.634792	0.445126	0.441384	0.457964	0.605502	0.254977	0.276537	0.261744	0.476852	0.380774	0.471705	0.577982	0.349769	0.312299	0.252672	0.271198	0.652609	0.48869	0.41039	0.219363	0.220494	0.407807	0.288439	0.633052	0.3254	0.256033	0.281719	0.266021	0.37682	0.251298	0.463609	0.302556	0	0.343888	0.22776	0.339163	0.275219	0.398626	0.366883	0.409827	0.299044	0.547484	0.306985	0.278483
Adlibitum	0.424924	0.537379	0.352345	0.713367	0.305802	0.621187	0.28617	0.286496	0.306136	0.467208	0.332946	0.382647	0.327838	0.366637	0.216453	0.33556	0.453672	0.343065	0.325691	0.337153	0.265413	0.6416	0.348497	0.304639	0.331543	0.300631	0.294648	0.235094	0.458352	0.242164	0.250479	0.239044	0.15242	0.276051	0.247309	0.342949	0.137343	0.343888	0	0.349654	0.328105	0.265371	0.285139	0.269433	0.291192	0.310535	0.375967	0.269915	0.287734
Adlibitum	0.494337	0.622599	0.297019	0.695306	0.262678	0.638822	0.420867	0.413322	0.452186	0.58974	0.242441	0.294304	0.290056	0.480315	0.370228	0.415945	0.556327	0.323673	0.291569	0.254249	0.26775	0.660873	0.458166	0.37465	0.193659	0.181195	0.358689	0.234985	0.623726	0.2853	0.300856	0.221831	0.265474	0.340983	0.297258	0.40784	0.284567	0.22776	0.349654	0	0.218279	0.167081	0.32576	0.259035	0.2821	0.290781	0.517609	0.28276	0.28388
Adlibitum	0.436128	0.579222	0.279511	0.681168	0.249624	0.620183	0.378237	0.367344	0.400736	0.533948	0.327603	0.368624	0.37793	0.442241	0.346049	0.385594	0.511315	0.296123	0.296976	0.354082	0.348268	0.634641	0.41869	0.328515	0.334675	0.288027	0.280019	0.252303	0.553265	0.259953	0.400794	0.253918	0.299715	0.288201	0.378842	0.369751	0.290657	0.339163	0.328105	0.218279	0	0.217209	0.288271	0.252269	0.249704	0.393801	0.45434	0.37497	0.368703
Adlibitum	0.453151	0.547115	0.313744	0.698704	0.272174	0.635457	0.332313	0.326559	0.368004	0.516139	0.283199	0.336482	0.285772	0.420318	0.277441	0.359836	0.474569	0.319894	0.289975	0.299313	0.23265	0.657139	0.376331	0.282705	0.254899	0.212206	0.283791	0.167444	0.565585	0.206515	0.32881	0.158895	0.226027	0.25166	0.315161	0.300833	0.231709	0.275219	0.265371	0.167081	0.217209	0	0.212941	0.163515	0.21955	0.310082	0.44297	0.283798	0.299119
Adlibitum	0.349768	0.464446	0.369243	0.699035	0.359538	0.607691	0.218553	0.205615	0.255676	0.404916	0.406788	0.458776	0.414795	0.385429	0.248793	0.263769	0.370617	0.357621	0.388517	0.424319	0.341668	0.62947	0.275567	0.188656	0.404442	0.355799	0.202271	0.246234	0.4823	0.203205	0.433454	0.258153	0.339372	0.167773	0.418688	0.137842	0.318925	0.398626	0.285139	0.32576	0.288271	0.212941	0	0.134208	0.128976	0.43793	0.340091	0.391445	0.417538
Adlibitum	0.365502	0.501675	0.310407	0.686136	0.306319	0.630931	0.276684	0.266905	0.329664	0.478775	0.346136	0.406484	0.366686	0.408287	0.274901	0.297512	0.432424	0.314046	0.330863	0.373467	0.323421	0.646455	0.323857	0.239233	0.335734	0.309871	0.253543	0.233036	0.536737	0.238225	0.403084	0.245491	0.292314	0.227118	0.395344	0.202554	0.265995	0.366883	0.269433	0.259035	0.252269	0.163515	0.134208	0	0.114411	0.389151	0.405625	0.359407	0.395892
Adlibitum	0.321278	0.469039	0.324585	0.681352	0.322774	0.622925	0.259592	0.244106	0.292436	0.42918	0.361987	0.422776	0.400021	0.40375	0.282109	0.24809	0.393605	0.312576	0.348665	0.392785	0.356467	0.637071	0.298387	0.236535	0.375336	0.357082	0.253283	0.27393	0.499605	0.255113	0.437846	0.278443	0.328606	0.229396	0.429592	0.179871	0.297339	0.409827	0.291192	0.2821	0.249704	0.21955	0.128976	0.114411	0	0.427808	0.373413	0.400522	0.437314
Adlibitum	0.587792	0.683094	0.392926	0.725432	0.35414	0.651668	0.469703	0.469432	0.48339	0.634835	0.274465	0.301725	0.248805	0.515646	0.397096	0.492374	0.607697	0.3701	0.315272	0.248573	0.281328	0.67193	0.504698	0.454252	0.232375	0.276294	0.450699	0.324484	0.641757	0.362103	0.218189	0.30291	0.266223	0.412029	0.240347	0.50395	0.284362	0.299044	0.310535	0.290781	0.393801	0.310082	0.43793	0.389151	0.427808	0	0.530889	0.219066	0.175246
Adlibitum	0.331891	0.379985	0.496819	0.649583	0.477676	0.572547	0.347314	0.34682	0.320611	0.275693	0.530695	0.565662	0.526401	0.447172	0.363476	0.316945	0.283696	0.476528	0.511414	0.538117	0.468499	0.567615	0.292568	0.310408	0.550031	0.497179	0.334803	0.409817	0.335601	0.377726	0.534648	0.42392	0.435599	0.324969	0.518161	0.304129	0.412024	0.547484	0.375967	0.517609	0.45434	0.44297	0.340091	0.405625	0.373413	0.530889	0	0.475141	0.519374
Adlibitum	0.565484	0.659865	0.399302	0.696689	0.362048	0.613129	0.430755	0.429113	0.448192	0.601381	0.286723	0.317121	0.301869	0.426087	0.358033	0.471936	0.574004	0.371759	0.334809	0.27421	0.254015	0.635485	0.479386	0.403219	0.266999	0.250332	0.396454	0.281093	0.543839	0.319321	0.255342	0.264721	0.248162	0.37099	0.26538	0.45353	0.270615	0.306985	0.269915	0.28276	0.37497	0.283798	0.391445	0.359407	0.400522	0.219066	0.475141	0	0.208798
Adlibitum	0.58843	0.684545	0.399715	0.7269	0.335713	0.643365	0.447728	0.448596	0.46988	0.629698	0.280127	0.283787	0.216185	0.495051	0.380569	0.494203	0.596391	0.384136	0.33402	0.217164	0.226236	0.671245	0.499427	0.43924	0.233432	0.252528	0.412616	0.294727	0.622093	0.337947	0.183094	0.277327	0.242668	0.403463	0.176031	0.485287	0.286854	0.278483	0.287734	0.28388	0.368703	0.299119	0.417538	0.395892	0.437314	0.175246	0.519374	0.208798	0
Adlibitum	0.523336	0.619529	0.358087	0.709919	0.315973	0.63131	0.390525	0.389995	0.405884	0.563724	0.25572	0.320978	0.264813	0.445033	0.310155	0.420219	0.530252	0.32616	0.288773	0.266167	0.222064	0.652818	0.426359	0.358561	0.250397	0.224209	0.353622	0.228155	0.572627	0.270814	0.242358	0.2156	0.188203	0.325399	0.237418	0.412275	0.208975	0.291943	0.211178	0.25719	0.328564	0.222031	0.3482	0.306111	0.351398	0.182222	0.422245	0.130267	0.188731
Adlibitum	0.598924	0.696121	0.410288	0.736527	0.339199	0.638707	0.45577	0.458692	0.463125	0.620165	0.287469	0.29299	0.232166	0.477063	0.368619	0.504496	0.609454	0.394405	0.347917	0.235377	0.232255	0.667751	0.508053	0.4255	0.243799	0.253328	0.418586	0.301114	0.629819	0.333361	0.168148	0.281497	0.241597	0.390967	0.170836	0.475773	0.287584	0.2852	0.281958	0.289212	0.377332	0.306873	0.413771	0.398678	0.440552	0.188748	0.502577	0.198328	0.090007
Adlibitum	0.529	0.627907	0.384889	0.72382	0.325189	0.63071	0.388738	0.392866	0.409433	0.56405	0.278928	0.337905	0.276037	0.434255	0.310191	0.429584	0.536913	0.353976	0.316679	0.278285	0.213315	0.651353	0.43438	0.368326	0.268203	0.245034	0.357402	0.244557	0.557092	0.290501	0.227285	0.234691	0.201338	0.334795	0.231224	0.421254	0.222644	0.305283	0.200404	0.28248	0.341723	0.245717	0.358177	0.325506	0.366844	0.188043	0.437011	0.156161	0.167325
Adlibitum	0.376053	0.510467	0.371415	0.68658	0.339839	0.603723	0.285718	0.293941	0.295595	0.439138	0.359197	0.423401	0.401587	0.383264	0.275974	0.275961	0.420599	0.32107	0.347797	0.38782	0.342897	0.619695	0.304701	0.26686	0.399892	0.375417	0.282437	0.302317	0.460533	0.29152	0.397428	0.309729	0.299805	0.256427	0.38926	0.308331	0.264871	0.420762	0.233585	0.373038	0.319318	0.318285	0.267526	0.279704	0.25737	0.342718	0.29223	0.32938	0.367376
Adlibitum	0.358414	0.28474	0.562252	0.61989	0.536134	0.61736	0.456718	0.445608	0.45175	0.357958	0.601164	0.616045	0.601926	0.569482	0.505265	0.392187	0.328083	0.549168	0.589002	0.610996	0.578435	0.605714	0.380269	0.442601	0.622781	0.5779	0.433547	0.506837	0.313711	0.481102	0.655154	0.525724	0.52667	0.447464	0.636247	0.429392	0.496906	0.622906	0.519629	0.569778	0.517526	0.519349	0.45396	0.469073	0.436293	0.634618	0.294519	0.602416	0.645221
Adlibitum	0.526426	0.666759	0.268122	0.674916	0.326798	0.640663	0.457066	0.449492	0.461257	0.60741	0.320082	0.375044	0.393075	0.505553	0.398488	0.454571	0.58847	0.238933	0.249136	0.363665	0.400727	0.657987	0.494203	0.420164	0.366091	0.382385	0.423889	0.365098	0.645554	0.370297	0.406714	0.367938	0.367041	0.397732	0.394224	0.48139	0.344747	0.413979	0.362132	0.366808	0.311714	0.377399	0.423124	0.379116	0.376723	0.362759	0.527065	0.379413	0.383522
Adlibitum	0.597209	0.5621	0.690305	0.377472	0.675842	0.261023	0.624117	0.619044	0.624605	0.591846	0.714016	0.72068	0.718998	0.480572	0.642119	0.611049	0.572729	0.672892	0.701062	0.7233	0.691546	0.257332	0.596728	0.602702	0.718961	0.671575	0.592791	0.630125	0.50646	0.606084	0.730234	0.642038	0.667134	0.601342	0.719264	0.601999	0.653667	0.711516	0.651309	0.69257	0.655303	0.658302	0.613961	0.646707	0.631117	0.735009	0.544107	0.65203	0.721374
Adlibitum	0.388725	0.543158	0.308281	0.652731	0.330355	0.585546	0.390199	0.390522	0.395491	0.485126	0.400616	0.435467	0.438632	0.474885	0.412269	0.347216	0.456994	0.293207	0.343199	0.421601	0.415752	0.598334	0.372348	0.364276	0.458091	0.42601	0.371619	0.392085	0.536813	0.389587	0.478623	0.417852	0.391053	0.371235	0.442056	0.404497	0.376631	0.472941	0.395777	0.418713	0.344077	0.416833	0.398284	0.393667	0.363488	0.468784	0.378569	0.443409	0.448218
Adlibitum	0.382384	0.536943	0.252144	0.676645	0.242003	0.606095	0.324592	0.317297	0.347098	0.493501	0.285726	0.331834	0.338598	0.406032	0.291736	0.320323	0.458504	0.254445	0.267394	0.324763	0.311989	0.622385	0.371493	0.302696	0.355273	0.316991	0.312466	0.266185	0.5354	0.262076	0.375309	0.281391	0.250014	0.282224	0.345347	0.370305	0.226219	0.366025	0.258978	0.304742	0.248341	0.285057	0.316771	0.283846	0.279133	0.351901	0.390506	0.33048	0.354305
Adlibitum	0.286412	0.445947	0.323736	0.650321	0.320835	0.58581	0.279127	0.27925	0.291085	0.404018	0.369219	0.407274	0.414068	0.411731	0.318878	0.235934	0.365808	0.318942	0.353066	0.40279	0.382567	0.596576	0.278554	0.253621	0.43335	0.390741	0.263042	0.318098	0.449829	0.298829	0.455743	0.339658	0.320324	0.26214	0.43006	0.309542	0.290096	0.437508	0.313144	0.373501	0.301303	0.343307	0.289821	0.29158	0.258639	0.44201	0.284687	0.411507	0.444797
Adlibitum	0.352285	0.508365	0.261767	0.666786	0.293433	0.598528	0.306069	0.304642	0.321129	0.459055	0.349105	0.408037	0.408222	0.419346	0.331001	0.289641	0.42813	0.261136	0.296839	0.391154	0.369491	0.60685	0.333579	0.279318	0.420906	0.380776	0.309147	0.322969	0.518191	0.308533	0.441308	0.336548	0.32139	0.283399	0.414318	0.336553	0.279783	0.428053	0.320022	0.361363	0.279967	0.330907	0.30592	0.293741	0.272932	0.412862	0.371644	0.394142	0.424911
Adlibitum	0.358894	0.47056	0.406119	0.698627	0.396997	0.603565	0.254349	0.258195	0.215253	0.342567	0.408043	0.468751	0.4268	0.368099	0.244873	0.266704	0.365759	0.363061	0.393109	0.430896	0.349108	0.602647	0.264062	0.207032	0.443136	0.403525	0.25435	0.306808	0.445753	0.275312	0.433618	0.326637	0.359841	0.218749	0.434666	0.238061	0.325097	0.447471	0.275432	0.431995	0.388213	0.340968	0.239187	0.297913	0.26724	0.443785	0.279978	0.398033	0.432638
Adlibitum	0.504376	0.607339	0.332192	0.689235	0.282624	0.610063	0.354571	0.345875	0.37525	0.538501	0.263932	0.314721	0.27002	0.410735	0.277821	0.39366	0.503025	0.320921	0.279176	0.264353	0.223805	0.635693	0.401918	0.331145	0.269394	0.226869	0.308416	0.197549	0.548059	0.237324	0.296585	0.198942	0.22752	0.291521	0.284613	0.384432	0.244238	0.288836	0.248294	0.276768	0.313652	0.236373	0.323454	0.303463	0.343087	0.303192	0.417262	0.232286	0.258099
Adlibitum	0.54832	0.654908	0.358385	0.678428	0.311345	0.637479	0.451806	0.441501	0.457334	0.608872	0.258275	0.261992	0.24245	0.474193	0.376759	0.464431	0.581579	0.371725	0.316623	0.250033	0.280057	0.659463	0.481863	0.430163	0.209712	0.198665	0.38023	0.269696	0.608878	0.314611	0.288074	0.2627	0.249953	0.382644	0.268667	0.486322	0.285558	0.261555	0.345041	0.237539	0.310923	0.282267	0.420069	0.370771	0.404652	0.281262	0.518534	0.274505	0.254624
Adlibitum	0.569847	0.668376	0.38701	0.732791	0.326076	0.635143	0.417027	0.415695	0.421325	0.578337	0.273201	0.280794	0.220536	0.441758	0.329533	0.466345	0.569826	0.381022	0.332559	0.232218	0.219031	0.657879	0.469744	0.386199	0.240751	0.234566	0.373085	0.260393	0.604512	0.291032	0.229506	0.246971	0.25171	0.345404	0.222173	0.443265	0.295994	0.263523	0.302174	0.28202	0.344258	0.279303	0.384461	0.377788	0.412232	0.265315	0.46581	0.251976	0.195968
Adlibitum	0.534387	0.636073	0.393919	0.724464	0.325046	0.629584	0.389915	0.38892	0.383512	0.550877	0.267985	0.306529	0.259157	0.419921	0.297123	0.426088	0.535268	0.360903	0.316434	0.264903	0.191686	0.652789	0.432208	0.369559	0.291767	0.266484	0.372381	0.257536	0.575128	0.27896	0.270461	0.24123	0.243638	0.331978	0.252901	0.408733	0.272166	0.28757	0.262371	0.301092	0.354962	0.259997	0.361564	0.347907	0.385549	0.284228	0.4602	0.258579	0.223958
Adlibitum	0.480428	0.586411	0.365576	0.725945	0.309964	0.628468	0.337756	0.334244	0.329107	0.481017	0.305729	0.356503	0.306134	0.374167	0.239655	0.368692	0.48289	0.344239	0.301936	0.310333	0.223989	0.639091	0.375558	0.307058	0.336895	0.308349	0.324774	0.217198	0.53837	0.234361	0.308597	0.22364	0.25267	0.265327	0.303228	0.360378	0.248369	0.332027	0.225098	0.326801	0.340163	0.248189	0.301331	0.306402	0.333738	0.327584	0.384089	0.293859	0.289546
starvation	0.369269	0.489988	0.354254	0.693004	0.302868	0.608353	0.267485	0.264526	0.317492	0.45185	0.380725	0.410847	0.363198	0.381463	0.271497	0.305472	0.426293	0.34041	0.364336	0.371625	0.301462	0.63216	0.324722	0.344097	0.419733	0.392263	0.33361	0.322055	0.502906	0.311218	0.411302	0.339765	0.317713	0.319774	0.380942	0.359667	0.300491	0.406703	0.274843	0.400409	0.373101	0.323759	0.316856	0.300574	0.32021	0.431887	0.42473	0.410595	0.382789
Adlibitum	0.384102	0.498744	0.401134	0.698667	0.381239	0.604622	0.260421	0.261635	0.239753	0.374238	0.400424	0.454141	0.412798	0.356657	0.243397	0.277201	0.387405	0.353636	0.385926	0.41684	0.330391	0.607537	0.284153	0.190926	0.430178	0.377978	0.231149	0.281524	0.458838	0.254431	0.415904	0.301226	0.338095	0.201869	0.415038	0.255819	0.316925	0.428421	0.267609	0.404342	0.36264	0.327938	0.240908	0.299138	0.276756	0.436576	0.272704	0.382586	0.416482
starvation	0.43581	0.554086	0.33958	0.706877	0.278944	0.618414	0.336147	0.326917	0.37797	0.511935	0.330782	0.362278	0.31188	0.421892	0.309667	0.366593	0.486891	0.344155	0.325608	0.318898	0.25758	0.645387	0.389093	0.392374	0.373178	0.351994	0.370474	0.31018	0.560737	0.32746	0.339753	0.31236	0.280983	0.355387	0.312635	0.408306	0.29694	0.354154	0.293697	0.353449	0.373817	0.298771	0.360676	0.335098	0.354856	0.381452	0.466762	0.367841	0.318415
Adlibitum	0.317508	0.413239	0.471528	0.670178	0.45342	0.587112	0.311073	0.315301	0.271255	0.285446	0.488227	0.530315	0.496057	0.420594	0.315657	0.277024	0.300585	0.439046	0.476356	0.504444	0.428389	0.577566	0.248616	0.2604	0.52697	0.472757	0.299082	0.374918	0.39947	0.339945	0.512096	0.397109	0.425509	0.288519	0.499019	0.279284	0.397926	0.50998	0.356687	0.498369	0.449059	0.413908	0.314634	0.379127	0.348531	0.527808	0.224483	0.484332	0.512889
starvation	0.519805	0.6214	0.386389	0.697918	0.321133	0.602265	0.403251	0.402772	0.441741	0.56785	0.338016	0.334477	0.320258	0.416392	0.373205	0.449317	0.554604	0.390482	0.365013	0.31034	0.2721	0.631756	0.461967	0.444291	0.37979	0.363295	0.425941	0.351964	0.533226	0.364901	0.334627	0.352502	0.32689	0.407291	0.307395	0.472717	0.356097	0.360349	0.343671	0.366499	0.418972	0.342978	0.423522	0.402073	0.430239	0.386454	0.531661	0.310256	0.32297
Adlibitum	0.314056	0.362946	0.495154	0.626041	0.498328	0.587377	0.361876	0.360835	0.354238	0.333752	0.517446	0.569846	0.533131	0.495711	0.39384	0.328792	0.284574	0.47359	0.508195	0.549241	0.491847	0.586876	0.303094	0.320973	0.54774	0.500174	0.340659	0.41088	0.370321	0.388165	0.565789	0.427222	0.453592	0.347998	0.558784	0.3116	0.419716	0.544566	0.408323	0.517068	0.478401	0.422881	0.335995	0.375973	0.358028	0.561734	0.243255	0.514224	0.555762
starvation	0.43164	0.574185	0.235793	0.683193	0.16848	0.611103	0.349908	0.341152	0.391601	0.535595	0.213511	0.236899	0.219009	0.424971	0.312854	0.370351	0.515184	0.272395	0.237048	0.211739	0.216663	0.633759	0.407214	0.401038	0.297902	0.2909	0.388455	0.293238	0.586512	0.322879	0.311919	0.292019	0.249615	0.37137	0.275481	0.429375	0.261238	0.294479	0.301107	0.236464	0.312578	0.251714	0.370052	0.312218	0.322786	0.327992	0.490374	0.334507	0.292149
Adlibitum	0.519482	0.61827	0.340607	0.686991	0.301505	0.616736	0.379101	0.369043	0.395763	0.560624	0.250836	0.293629	0.254213	0.429576	0.298151	0.418418	0.521722	0.3448	0.299732	0.270004	0.247465	0.640266	0.424638	0.34621	0.259509	0.225038	0.332975	0.211959	0.575951	0.254795	0.300696	0.203677	0.242446	0.316114	0.280574	0.405866	0.268306	0.280021	0.283665	0.245036	0.311166	0.219731	0.333318	0.310171	0.354945	0.295814	0.44516	0.230164	0.258293
starvation	0.410323	0.529359	0.304193	0.684609	0.232408	0.603037	0.285039	0.280142	0.343066	0.490957	0.29738	0.322937	0.26933	0.381125	0.264101	0.332074	0.463223	0.305726	0.291348	0.296523	0.219877	0.630787	0.349311	0.363649	0.363287	0.331351	0.34872	0.274456	0.536904	0.296399	0.350999	0.280171	0.274733	0.331988	0.324023	0.383829	0.270982	0.353633	0.267265	0.319562	0.345072	0.249441	0.331721	0.298476	0.32994	0.361913	0.452105	0.350023	0.31358
Adlibitum	0.625478	0.716909	0.408491	0.719474	0.384077	0.664397	0.490122	0.486915	0.509859	0.670235	0.272423	0.285401	0.238099	0.528176	0.413339	0.523896	0.6268	0.396733	0.341321	0.256596	0.285409	0.698087	0.531132	0.469321	0.222214	0.260211	0.452863	0.319311	0.680871	0.367644	0.24818	0.307817	0.324181	0.431243	0.278156	0.520447	0.361006	0.284767	0.380449	0.282635	0.405372	0.309694	0.444724	0.411073	0.457039	0.237239	0.578444	0.276158	0.215537
starvation	0.31584	0.432131	0.363142	0.688244	0.31163	0.593462	0.202264	0.199023	0.250342	0.379445	0.400742	0.429208	0.376301	0.355565	0.244987	0.261161	0.355384	0.347084	0.386523	0.400427	0.302037	0.622914	0.27373	0.315927	0.457371	0.420551	0.290752	0.322487	0.455836	0.301332	0.435872	0.339396	0.350019	0.285193	0.411913	0.304612	0.339021	0.444029	0.277155	0.420186	0.369797	0.329703	0.267101	0.305748	0.289408	0.456674	0.384307	0.426448	0.402412
Adlibitum	0.503003	0.607539	0.355568	0.718868	0.321446	0.621991	0.350112	0.348389	0.357827	0.513314	0.292294	0.354004	0.309192	0.397389	0.262571	0.403982	0.514162	0.334533	0.296804	0.313449	0.245341	0.638379	0.412051	0.290793	0.314127	0.288072	0.31916	0.211429	0.558858	0.235359	0.313413	0.221695	0.270673	0.266567	0.314072	0.357077	0.263163	0.330152	0.23841	0.309717	0.334545	0.234238	0.301896	0.282195	0.325122	0.312437	0.403389	0.262974	0.289665
starvation	0.304925	0.413951	0.401634	0.694602	0.359515	0.587432	0.198816	0.208489	0.251732	0.360506	0.44913	0.481932	0.433648	0.378665	0.275965	0.260514	0.342983	0.394598	0.434647	0.44961	0.342569	0.614917	0.265413	0.305998	0.50348	0.46703	0.303232	0.365743	0.447365	0.329763	0.473046	0.382717	0.400911	0.292548	0.448139	0.291466	0.385463	0.482029	0.319562	0.462084	0.415367	0.37688	0.282243	0.343139	0.320891	0.502247	0.370275	0.4636	0.445892
Adlibitum	0.402544	0.509164	0.379366	0.682684	0.370075	0.584135	0.267263	0.273426	0.265686	0.412148	0.37096	0.42982	0.390619	0.36564	0.259335	0.311999	0.412861	0.343611	0.367567	0.398984	0.332647	0.602686	0.315213	0.201944	0.410919	0.376821	0.229499	0.270454	0.456101	0.241692	0.405829	0.289017	0.335306	0.189119	0.401245	0.254546	0.308073	0.409148	0.274344	0.395332	0.342557	0.299139	0.23016	0.280906	0.27377	0.41012	0.305108	0.359716	0.393831
starvation	0.328635	0.432965	0.358032	0.671032	0.318836	0.602474	0.247558	0.238842	0.266121	0.394537	0.365265	0.400362	0.345265	0.365624	0.239087	0.238495	0.356714	0.316086	0.350584	0.374268	0.298373	0.619817	0.266693	0.330253	0.433393	0.406121	0.32988	0.334233	0.493602	0.315696	0.429223	0.350292	0.345688	0.312676	0.416957	0.326836	0.322727	0.448246	0.301701	0.406152	0.369276	0.322626	0.287751	0.290745	0.277528	0.436147	0.38944	0.413632	0.398861
Adlibitum	0.347811	0.447839	0.454676	0.673594	0.452516	0.583682	0.315648	0.316142	0.300043	0.341363	0.467415	0.528109	0.492057	0.428629	0.329167	0.294845	0.357751	0.426444	0.457233	0.497586	0.427986	0.586334	0.276145	0.250716	0.507046	0.463401	0.300669	0.365464	0.421763	0.339565	0.499419	0.386038	0.427208	0.280906	0.498296	0.254434	0.396603	0.502014	0.357106	0.474479	0.431937	0.390033	0.283998	0.342052	0.316766	0.510379	0.239017	0.462927	0.50073
starvation	0.262565	0.314161	0.507322	0.669705	0.475733	0.578537	0.298502	0.306295	0.264533	0.234729	0.53019	0.557606	0.52396	0.436611	0.329572	0.275597	0.213209	0.487384	0.522941	0.541038	0.439103	0.5877	0.233188	0.391608	0.590606	0.555564	0.381866	0.471244	0.39105	0.435328	0.566533	0.481911	0.498728	0.388709	0.54871	0.328834	0.4757	0.565939	0.422285	0.555313	0.498127	0.473086	0.364827	0.4397	0.400825	0.58921	0.31798	0.550323	0.553132
Adlibitum	0.307143	0.327334	0.506936	0.623492	0.503329	0.60434	0.373738	0.368581	0.362674	0.326126	0.551526	0.583034	0.54972	0.516232	0.419277	0.338989	0.281488	0.506904	0.540809	0.571767	0.525495	0.598135	0.307076	0.34465	0.568157	0.51218	0.352889	0.432978	0.342562	0.409671	0.600133	0.455088	0.469939	0.367975	0.575774	0.330088	0.442465	0.573548	0.442079	0.528813	0.480106	0.444476	0.359758	0.397728	0.366453	0.586902	0.24619	0.552706	0.583041
starvation	0.413998	0.517469	0.348173	0.713355	0.30225	0.609944	0.275264	0.274568	0.301958	0.460888	0.331514	0.377464	0.320714	0.357394	0.220484	0.323007	0.424462	0.324406	0.327351	0.337918	0.21858	0.630159	0.333635	0.350961	0.41521	0.383216	0.357455	0.313311	0.552028	0.313248	0.37936	0.312054	0.317735	0.323469	0.361537	0.353693	0.319167	0.395908	0.281506	0.380094	0.390361	0.290711	0.311848	0.312729	0.337724	0.404729	0.43025	0.367495	0.335547
starvation	0.601974	0.679042	0.573669	0.369905	0.561386	0.152079	0.56541	0.570251	0.572228	0.611351	0.580222	0.57436	0.584414	0.385806	0.571879	0.572856	0.606369	0.556852	0.569678	0.576919	0.575359	0.171273	0.561634	0.581216	0.631986	0.619831	0.584001	0.599758	0.613068	0.593063	0.603872	0.609172	0.602226	0.58251	0.601531	0.579996	0.604159	0.612398	0.593726	0.617311	0.603186	0.616826	0.59222	0.612137	0.606762	0.63284	0.574141	0.588631	0.607738
starvation	0.495905	0.611495	0.318349	0.730718	0.267118	0.622082	0.343739	0.346274	0.340899	0.521856	0.214529	0.244168	0.1758	0.388367	0.248036	0.403781	0.517495	0.313927	0.280841	0.213479	0.151231	0.632873	0.410049	0.389179	0.313311	0.306907	0.405831	0.310303	0.612869	0.325698	0.265647	0.298848	0.274167	0.361549	0.247348	0.417045	0.302208	0.287325	0.29967	0.313051	0.393504	0.282025	0.37196	0.360722	0.388933	0.295227	0.483906	0.287972	0.236447
starvation	0.28927	0.411031	0.38392	0.700804	0.354463	0.592341	0.176896	0.189521	0.169152	0.310165	0.406096	0.444295	0.408095	0.324517	0.201706	0.220301	0.307142	0.353107	0.393261	0.418614	0.307022	0.597758	0.211039	0.277412	0.486775	0.444466	0.303285	0.361807	0.469788	0.324817	0.449773	0.373505	0.384849	0.278839	0.439748	0.273396	0.364303	0.457614	0.301269	0.444727	0.403709	0.357869	0.255368	0.327035	0.29642	0.475754	0.338335	0.442177	0.445956
starvation	0.294982	0.209222	0.582301	0.670099	0.559801	0.617703	0.361575	0.370154	0.330249	0.22537	0.614719	0.640271	0.615121	0.512371	0.411653	0.343907	0.221101	0.563546	0.605803	0.625878	0.535406	0.607524	0.301432	0.452699	0.675852	0.630925	0.459753	0.549699	0.359425	0.508375	0.647702	0.555179	0.571217	0.457968	0.634138	0.406159	0.547723	0.633682	0.501573	0.62342	0.581411	0.555651	0.442079	0.518213	0.473367	0.662061	0.340408	0.63078	0.644017
starvation	0.307076	0.254053	0.568093	0.67523	0.544958	0.611447	0.364638	0.372435	0.326792	0.196322	0.60363	0.6368	0.608943	0.497977	0.408777	0.345507	0.203288	0.550942	0.593701	0.623394	0.529035	0.593518	0.303838	0.437879	0.656379	0.617965	0.433662	0.536922	0.360012	0.501122	0.631083	0.544039	0.561537	0.45147	0.621335	0.400121	0.538837	0.626034	0.487814	0.611372	0.551678	0.544141	0.436066	0.505745	0.464302	0.655453	0.324933	0.620387	0.640074
starvation	0.404347	0.511673	0.347312	0.696875	0.298968	0.605537	0.28611	0.282002	0.330926	0.479776	0.354284	0.402542	0.345783	0.394884	0.275684	0.311944	0.41877	0.326287	0.332707	0.342811	0.248924	0.624523	0.318693	0.34316	0.413597	0.383689	0.354447	0.304243	0.544947	0.317209	0.388858	0.328727	0.324386	0.32349	0.376503	0.36132	0.311473	0.411339	0.281901	0.382936	0.389654	0.299368	0.319136	0.293646	0.331554	0.402723	0.439203	0.374413	0.346247
Adlibitum	0.251957	0.341972	0.475386	0.659924	0.480561	0.594319	0.283948	0.275066	0.274608	0.298515	0.525574	0.558207	0.524251	0.467219	0.352402	0.270456	0.256147	0.475149	0.518781	0.554281	0.474498	0.602572	0.235472	0.311216	0.559582	0.504301	0.321597	0.422665	0.412298	0.374187	0.57921	0.426709	0.470599	0.329873	0.556665	0.245924	0.444504	0.528663	0.416827	0.509997	0.465846	0.41925	0.282662	0.340109	0.322815	0.581398	0.329936	0.534966	0.561561
starvation	0.386284	0.493166	0.351699	0.692031	0.312339	0.604247	0.273433	0.277044	0.327833	0.466673	0.376888	0.417575	0.363223	0.39413	0.275153	0.301727	0.409186	0.329768	0.353891	0.362341	0.274849	0.622457	0.309678	0.344161	0.434694	0.406722	0.34956	0.32669	0.528153	0.318244	0.411058	0.35071	0.342494	0.330163	0.39176	0.365159	0.330758	0.431662	0.289746	0.405966	0.389986	0.326519	0.324424	0.307496	0.330753	0.427876	0.434898	0.397962	0.369881
Adlibitum	0.29234	0.292032	0.532742	0.651902	0.518426	0.58517	0.355345	0.353261	0.320718	0.212977	0.571034	0.602618	0.576078	0.485866	0.402606	0.327619	0.228187	0.518394	0.560382	0.593682	0.519604	0.580429	0.292121	0.348863	0.608455	0.556743	0.369212	0.473941	0.354724	0.428901	0.607645	0.479056	0.520798	0.369906	0.591443	0.309238	0.496912	0.568789	0.467478	0.554582	0.495073	0.477967	0.354249	0.426272	0.384161	0.623941	0.279606	0.582972	0.60761
starvation	0.471013	0.577168	0.367674	0.720847	0.318979	0.615824	0.342783	0.344636	0.384607	0.529855	0.326823	0.37796	0.324436	0.427251	0.304411	0.388139	0.485544	0.344307	0.335904	0.313811	0.217782	0.639265	0.399276	0.387136	0.388129	0.358133	0.396715	0.32758	0.597106	0.339396	0.351993	0.336689	0.330841	0.360866	0.341592	0.409877	0.345864	0.375869	0.318502	0.354554	0.410508	0.308164	0.37019	0.354515	0.394049	0.365665	0.481283	0.343644	0.306724
Adlibitum	0.602255	0.696114	0.376496	0.701176	0.353807	0.669124	0.491111	0.478326	0.516804	0.663242	0.30429	0.28091	0.252895	0.539729	0.438569	0.531865	0.626127	0.399974	0.346818	0.278907	0.332899	0.697711	0.537274	0.489754	0.284269	0.302955	0.475525	0.375076	0.694256	0.399661	0.350556	0.354898	0.372189	0.462169	0.3645	0.543228	0.411641	0.295377	0.454624	0.313173	0.422722	0.33847	0.486736	0.436096	0.474473	0.313667	0.621757	0.390239	0.338936
starvation	0.448818	0.570101	0.30137	0.655886	0.227312	0.567337	0.34697	0.339718	0.375235	0.528578	0.286997	0.281498	0.28761	0.332306	0.297614	0.352916	0.485177	0.300575	0.271305	0.240528	0.216417	0.586801	0.374799	0.393687	0.35124	0.332214	0.390495	0.307245	0.495529	0.327551	0.360789	0.311654	0.294957	0.363215	0.331615	0.424188	0.291267	0.352874	0.309864	0.30612	0.342684	0.273538	0.36677	0.32425	0.352366	0.359732	0.485136	0.280882	0.336341
Adlibitum	0.51005	0.614049	0.329046	0.706406	0.286699	0.640705	0.389123	0.377224	0.417673	0.571719	0.253587	0.252149	0.200217	0.450011	0.337582	0.436015	0.536936	0.340082	0.30682	0.248703	0.241036	0.654856	0.444018	0.389339	0.259196	0.247069	0.387672	0.286596	0.621464	0.312908	0.30528	0.270273	0.287967	0.366529	0.304554	0.441905	0.319669	0.242915	0.36028	0.25512	0.347777	0.235275	0.382671	0.33717	0.373978	0.296919	0.540588	0.325709	0.290115
starvation	0.263025	0.367203	0.408886	0.672029	0.375092	0.572328	0.195726	0.201342	0.212602	0.309606	0.444117	0.470794	0.432109	0.374175	0.255327	0.198772	0.267839	0.382766	0.419845	0.440304	0.331999	0.589303	0.188369	0.304309	0.503418	0.460686	0.282567	0.369275	0.416617	0.341371	0.491841	0.386733	0.400154	0.297914	0.467172	0.282313	0.383768	0.487429	0.328432	0.461322	0.405262	0.378336	0.274698	0.345969	0.316417	0.501427	0.317137	0.45682	0.467751
Adlibitum	0.44875	0.55959	0.318484	0.708016	0.291243	0.638678	0.320709	0.312829	0.354219	0.508061	0.269615	0.301575	0.257135	0.407734	0.275617	0.368167	0.474117	0.335595	0.311254	0.296807	0.219716	0.655116	0.376905	0.334724	0.305337	0.263416	0.337645	0.249092	0.583441	0.269189	0.348331	0.232385	0.276255	0.306246	0.335542	0.368125	0.29256	0.28013	0.323624	0.255066	0.326203	0.189616	0.305909	0.274251	0.312492	0.347951	0.483506	0.321361	0.329568
starvation	0.320271	0.43834	0.337448	0.688259	0.30182	0.594407	0.200941	0.19973	0.242307	0.396831	0.369809	0.410123	0.358106	0.346625	0.209372	0.218551	0.32621	0.304802	0.342675	0.356533	0.245713	0.613079	0.226054	0.288271	0.435168	0.397913	0.293962	0.304785	0.489181	0.279617	0.411022	0.323887	0.331333	0.266699	0.392431	0.294803	0.316521	0.429695	0.265787	0.397033	0.359928	0.298605	0.250449	0.270719	0.273395	0.425653	0.372581	0.390617	0.380935
Adlibitum	0.329458	0.441877	0.380867	0.707545	0.372249	0.612689	0.212589	0.212524	0.227758	0.349105	0.421053	0.458399	0.423353	0.367865	0.249565	0.265876	0.343313	0.372495	0.412073	0.445423	0.352521	0.611239	0.2557	0.237641	0.471486	0.427555	0.265793	0.332796	0.478279	0.288901	0.467045	0.342011	0.390404	0.231666	0.453131	0.24079	0.367396	0.429958	0.33352	0.411261	0.365189	0.319697	0.215959	0.274335	0.263447	0.484821	0.373839	0.456462	0.466398
starvation	0.327965	0.436363	0.37612	0.701905	0.355371	0.597101	0.203755	0.208587	0.248289	0.383957	0.412473	0.453661	0.404422	0.36225	0.228594	0.241561	0.341128	0.350639	0.391542	0.413131	0.290085	0.615342	0.246913	0.299433	0.478195	0.444136	0.30456	0.342472	0.486302	0.305486	0.443967	0.357517	0.377105	0.278528	0.43072	0.284273	0.359774	0.465309	0.294715	0.435005	0.387482	0.340018	0.258815	0.301032	0.288348	0.466397	0.375073	0.425965	0.417478
Adlibitum	0.322355	0.438049	0.386244	0.697075	0.390907	0.602572	0.21027	0.205907	0.228155	0.369798	0.428767	0.476669	0.438576	0.385018	0.251812	0.257583	0.330559	0.378223	0.42078	0.453198	0.368235	0.616492	0.248495	0.242094	0.472315	0.421855	0.276579	0.337069	0.483425	0.289157	0.481892	0.346878	0.392896	0.237718	0.461713	0.205044	0.368438	0.428807	0.336652	0.418258	0.37823	0.323118	0.190178	0.246654	0.243087	0.488706	0.371054	0.448631	0.46898
Adlibitum	0.384244	0.239169	0.645	0.710184	0.648327	0.675261	0.470256	0.467952	0.442808	0.291561	0.697371	0.724853	0.704145	0.606683	0.531985	0.451254	0.308002	0.648866	0.690265	0.716753	0.645363	0.65799	0.412292	0.466791	0.721902	0.674603	0.49317	0.593544	0.375535	0.548889	0.723834	0.600874	0.642301	0.491096	0.706242	0.428727	0.615967	0.688711	0.585939	0.675561	0.620002	0.599822	0.466534	0.534231	0.50425	0.73248	0.398568	0.694516	0.722111
starvation	0.329533	0.337711	0.52796	0.665832	0.513923	0.626559	0.421818	0.423238	0.411252	0.352169	0.597124	0.628885	0.625505	0.542847	0.467874	0.385137	0.342705	0.509241	0.555081	0.622864	0.572596	0.611924	0.383954	0.45989	0.645865	0.601539	0.450309	0.533288	0.328889	0.500591	0.640694	0.547333	0.527628	0.467327	0.621117	0.43949	0.491024	0.618786	0.461382	0.601543	0.517998	0.559159	0.470418	0.514359	0.468873	0.629721	0.340855	0.611518	0.635956
starvation	0.507877	0.638837	0.318068	0.672327	0.330575	0.58929	0.426852	0.428099	0.431909	0.561141	0.369467	0.385028	0.403036	0.477637	0.409595	0.453137	0.562216	0.306119	0.314256	0.381554	0.408345	0.614641	0.469623	0.413223	0.406168	0.402859	0.398657	0.394831	0.590483	0.384336	0.372116	0.396941	0.333323	0.395307	0.346114	0.467041	0.324531	0.399916	0.345164	0.404275	0.35105	0.413793	0.431081	0.428032	0.426291	0.382946	0.493987	0.406527	0.384757
starvation	0.476338	0.595149	0.349088	0.666802	0.351192	0.5751	0.424102	0.422232	0.419492	0.522918	0.395919	0.42491	0.427108	0.478609	0.42097	0.423693	0.536498	0.325505	0.347665	0.41574	0.427561	0.600662	0.445806	0.414029	0.445	0.423934	0.399743	0.413218	0.547763	0.401675	0.4068	0.420652	0.353237	0.404702	0.381611	0.470073	0.34175	0.417094	0.364757	0.436876	0.37083	0.434806	0.438052	0.441952	0.433736	0.415136	0.461456	0.429457	0.411189
starvation	0.49075	0.618167	0.329511	0.679994	0.318379	0.594071	0.414104	0.416575	0.418037	0.545343	0.36896	0.38566	0.389884	0.467835	0.399438	0.44226	0.554672	0.310167	0.319416	0.376262	0.397487	0.614553	0.463005	0.408581	0.412125	0.396488	0.391734	0.387124	0.568948	0.37748	0.358377	0.391216	0.318213	0.390631	0.335892	0.464221	0.316133	0.39465	0.33231	0.408893	0.33958	0.40623	0.421793	0.422273	0.417724	0.391797	0.478034	0.404681	0.373165
starvation	0.532718	0.65296	0.339032	0.666539	0.300144	0.598974	0.446897	0.446474	0.460912	0.599221	0.356359	0.322208	0.367656	0.44962	0.411801	0.475536	0.581371	0.333339	0.324646	0.323689	0.376204	0.624895	0.494505	0.45238	0.387654	0.375857	0.428053	0.385334	0.552559	0.378594	0.329528	0.390064	0.318655	0.42324	0.292228	0.494274	0.319607	0.366863	0.341384	0.387305	0.344595	0.404213	0.439421	0.433582	0.436195	0.378542	0.530955	0.341733	0.331189
starvation	0.498108	0.630012	0.294173	0.69354	0.267327	0.608796	0.399112	0.40179	0.421755	0.569212	0.324927	0.334122	0.331618	0.450486	0.357489	0.432281	0.549238	0.274486	0.277844	0.317479	0.327004	0.629091	0.450464	0.404614	0.360948	0.356849	0.389507	0.335885	0.585767	0.337078	0.281221	0.345773	0.267988	0.37408	0.249556	0.452056	0.267345	0.351846	0.276287	0.361477	0.322939	0.362248	0.395733	0.384871	0.392845	0.342038	0.48564	0.356482	0.308065
starvation	0.370326	0.483822	0.442432	0.651459	0.419774	0.578638	0.395161	0.402016	0.406515	0.412065	0.494993	0.522345	0.513959	0.476214	0.421056	0.363024	0.398144	0.410105	0.452334	0.517481	0.476927	0.581681	0.367002	0.412687	0.538132	0.491323	0.409751	0.45613	0.426037	0.444726	0.513983	0.463286	0.406418	0.421399	0.496401	0.415906	0.387474	0.516766	0.368915	0.508505	0.413148	0.469645	0.428321	0.444759	0.421035	0.515538	0.311194	0.500527	0.514012
starvation	0.492144	0.538999	0.501831	0.627853	0.511279	0.58499	0.546482	0.550516	0.552089	0.526865	0.548855	0.573843	0.584592	0.602748	0.576649	0.51132	0.502133	0.470301	0.509607	0.58205	0.592515	0.582977	0.514451	0.545748	0.604984	0.591942	0.535324	0.569867	0.495692	0.564564	0.584487	0.581361	0.547661	0.552218	0.56778	0.540087	0.535109	0.589305	0.549461	0.585903	0.516697	0.587166	0.558725	0.56749	0.550171	0.584541	0.445079	0.587777	0.583349
starvation	0.430417	0.563727	0.327668	0.626171	0.30203	0.574011	0.362902	0.363365	0.385127	0.520435	0.360354	0.405244	0.400625	0.436825	0.377207	0.363993	0.488788	0.307301	0.33611	0.404044	0.385052	0.590607	0.390672	0.329226	0.391538	0.365839	0.321882	0.326792	0.562137	0.33058	0.455577	0.339386	0.359693	0.323185	0.427067	0.368648	0.341168	0.40056	0.381504	0.332712	0.291971	0.314432	0.328417	0.311316	0.309439	0.436588	0.451111	0.426183	0.431103
starvation	0.469741	0.603698	0.300228	0.672948	0.259317	0.606887	0.373748	0.373166	0.422787	0.564621	0.285337	0.317865	0.305475	0.442822	0.338323	0.392696	0.5288	0.312197	0.290457	0.29769	0.293046	0.629214	0.424593	0.354884	0.285364	0.267176	0.348866	0.254262	0.59949	0.279278	0.352387	0.255172	0.263453	0.326851	0.319623	0.395811	0.261107	0.291546	0.324165	0.236775	0.292897	0.216907	0.334289	0.282828	0.319391	0.343223	0.501645	0.340841	0.33566
starvation	0.462974	0.608747	0.286646	0.664361	0.237077	0.596671	0.395264	0.391451	0.424934	0.563783	0.299708	0.328373	0.32634	0.445535	0.351937	0.413268	0.538408	0.300152	0.278664	0.322519	0.321488	0.619228	0.442421	0.372487	0.308127	0.291137	0.355401	0.271036	0.592907	0.288825	0.370527	0.274937	0.288698	0.34347	0.341218	0.423351	0.282545	0.32497	0.332987	0.256543	0.24538	0.250092	0.360185	0.301133	0.324967	0.362297	0.492024	0.362094	0.361162
starvation	0.415005	0.526285	0.336708	0.687564	0.299858	0.609147	0.291486	0.28618	0.33505	0.473347	0.369043	0.395901	0.358185	0.386131	0.270272	0.346513	0.447262	0.346732	0.34927	0.372291	0.313462	0.632896	0.347874	0.278743	0.356834	0.303034	0.241219	0.2163	0.509313	0.216281	0.396791	0.239132	0.296634	0.243354	0.373253	0.308878	0.28016	0.359852	0.275691	0.307528	0.275537	0.215984	0.24757	0.234484	0.270362	0.40093	0.416469	0.370948	0.369052
starvation	0.511427	0.632018	0.343997	0.680439	0.290477	0.619422	0.444551	0.436344	0.462539	0.591437	0.257849	0.261862	0.246239	0.474055	0.389613	0.458925	0.580476	0.356209	0.316641	0.254465	0.289347	0.644202	0.489446	0.421207	0.231389	0.226268	0.38822	0.279877	0.609183	0.314759	0.314256	0.266917	0.272985	0.383967	0.283091	0.474789	0.298617	0.235885	0.366273	0.211501	0.292146	0.25949	0.404605	0.346609	0.371473	0.299593	0.538399	0.318958	0.292206
starvation	0.444945	0.595777	0.2299	0.68848	0.26118	0.622341	0.382425	0.375129	0.406311	0.545108	0.308775	0.382991	0.381282	0.460111	0.358183	0.378798	0.52371	0.212153	0.244915	0.358297	0.343898	0.646092	0.422109	0.34721	0.340696	0.356187	0.363352	0.312957	0.598654	0.320377	0.412306	0.325364	0.355782	0.323385	0.405913	0.360678	0.336087	0.370076	0.348799	0.284483	0.253911	0.270911	0.295381	0.245859	0.244423	0.379291	0.474783	0.378439	0.395148
starvation	0.436401	0.565196	0.337626	0.653942	0.309862	0.590426	0.332156	0.332818	0.372941	0.510889	0.3514	0.387436	0.370936	0.408438	0.308509	0.348926	0.477816	0.320726	0.341881	0.356132	0.32569	0.610633	0.379524	0.301142	0.362245	0.325877	0.306121	0.271169	0.5556	0.264193	0.418604	0.282099	0.325056	0.281986	0.385734	0.34394	0.305692	0.355382	0.321415	0.286241	0.273917	0.24565	0.282347	0.263323	0.274561	0.385938	0.438345	0.373046	0.383121
starvation	0.443088	0.571953	0.378611	0.606968	0.362289	0.55404	0.416186	0.416593	0.429935	0.514511	0.417256	0.455402	0.45449	0.481659	0.438377	0.402051	0.500355	0.356378	0.372114	0.450329	0.448278	0.572571	0.416233	0.400054	0.449668	0.421449	0.382392	0.394559	0.547431	0.398384	0.500331	0.410416	0.42543	0.395482	0.474309	0.427847	0.407749	0.444386	0.432037	0.395778	0.341926	0.399402	0.40108	0.40078	0.387763	0.472739	0.450748	0.47163	0.46946
starvation	0.312133	0.453041	0.361672	0.667041	0.326193	0.608031	0.276564	0.279479	0.284218	0.394191	0.397402	0.431411	0.420798	0.409346	0.29733	0.25087	0.376655	0.350904	0.378226	0.406635	0.385696	0.627842	0.281088	0.253129	0.410485	0.375124	0.224649	0.296164	0.451667	0.272692	0.473794	0.302112	0.347135	0.237845	0.445867	0.243971	0.319405	0.414999	0.325398	0.320518	0.25915	0.270293	0.207776	0.231282	0.181011	0.448229	0.337903	0.426173	0.445939
starvation	0.57128	0.619267	0.56876	0.609736	0.575014	0.598184	0.625122	0.630675	0.620291	0.593301	0.606365	0.61253	0.640387	0.634109	0.63416	0.587962	0.583736	0.533161	0.553362	0.61706	0.641737	0.601799	0.591234	0.613361	0.649535	0.64461	0.605777	0.633554	0.586889	0.629803	0.642208	0.645969	0.624782	0.621118	0.627117	0.614137	0.612765	0.651049	0.619158	0.634208	0.582372	0.645357	0.628665	0.632909	0.614136	0.635804	0.535602	0.639513	0.630461
starvation	0.504473	0.612654	0.326427	0.70555	0.273439	0.644944	0.404228	0.398386	0.433066	0.577963	0.244763	0.298717	0.264455	0.466116	0.342875	0.416436	0.548884	0.31353	0.279794	0.251012	0.227837	0.669522	0.44579	0.370719	0.220176	0.226621	0.362896	0.236163	0.604531	0.279407	0.293521	0.226832	0.253269	0.33388	0.285152	0.39371	0.261108	0.250728	0.304984	0.181736	0.281793	0.164039	0.321071	0.251978	0.289632	0.260158	0.501743	0.260751	0.266782
starvation	0.521939	0.623067	0.501521	0.630736	0.500157	0.580789	0.542811	0.552163	0.550804	0.56023	0.531825	0.539604	0.552612	0.564457	0.551548	0.509555	0.549832	0.459188	0.486047	0.536074	0.54376	0.592872	0.511414	0.545107	0.573992	0.576164	0.546862	0.559966	0.583032	0.557276	0.55482	0.571949	0.543213	0.549881	0.537466	0.543655	0.533692	0.584543	0.53392	0.564229	0.524562	0.566169	0.556909	0.559317	0.540381	0.562406	0.481864	0.565215	0.536262
starvation	0.486934	0.622798	0.275707	0.676824	0.25707	0.609593	0.417208	0.412923	0.44651	0.57759	0.30052	0.358622	0.351429	0.457587	0.363413	0.419175	0.554317	0.252349	0.246785	0.327795	0.337018	0.628071	0.457944	0.385651	0.311182	0.320584	0.370939	0.296681	0.59649	0.309324	0.374754	0.307376	0.319594	0.350023	0.367733	0.414794	0.3039	0.335547	0.326096	0.255159	0.232607	0.268158	0.349432	0.287511	0.299281	0.350794	0.497007	0.355183	0.350812
starvation	0.493801	0.626122	0.373872	0.668982	0.35392	0.597449	0.406977	0.404989	0.429546	0.565131	0.352575	0.398624	0.394129	0.443392	0.37052	0.416436	0.542706	0.3476	0.350971	0.373506	0.365111	0.613886	0.451992	0.374543	0.389084	0.369365	0.377404	0.337966	0.579172	0.343328	0.376007	0.35418	0.322505	0.349031	0.35869	0.429694	0.305076	0.401718	0.313259	0.371156	0.333019	0.353399	0.375197	0.354009	0.359438	0.361252	0.446367	0.335895	0.34741
starvation	0.412836	0.560926	0.258115	0.683383	0.235688	0.615312	0.352932	0.344123	0.368744	0.507786	0.320055	0.35978	0.360505	0.407888	0.315705	0.360843	0.489959	0.272504	0.285458	0.35386	0.335091	0.630101	0.395716	0.310709	0.345101	0.296058	0.285286	0.259107	0.539954	0.256239	0.399483	0.266464	0.297305	0.28434	0.380136	0.348612	0.280607	0.337961	0.309541	0.250939	0.139239	0.228295	0.277671	0.244696	0.240502	0.396009	0.432995	0.36759	0.377964
starvation	0.554431	0.623156	0.55102	0.597401	0.563919	0.592684	0.607937	0.609659	0.606768	0.586547	0.600657	0.608334	0.638192	0.628942	0.628446	0.571241	0.577537	0.521335	0.547859	0.615423	0.639881	0.600009	0.574126	0.59297	0.636725	0.627193	0.58511	0.617202	0.584122	0.614813	0.637383	0.635134	0.610855	0.60307	0.622733	0.595361	0.598014	0.63576	0.608319	0.618532	0.570222	0.634258	0.614486	0.616191	0.596548	0.629421	0.516809	0.633236	0.62695
starvation	0.250294	0.374038	0.429132	0.648258	0.410312	0.594138	0.317927	0.319225	0.316093	0.325143	0.487744	0.52324	0.518326	0.481356	0.378094	0.278568	0.300665	0.436706	0.470459	0.518418	0.478973	0.610614	0.274946	0.313679	0.52271	0.470035	0.303591	0.38671	0.402575	0.361979	0.57152	0.400148	0.447924	0.323979	0.534757	0.250486	0.417155	0.513691	0.414964	0.439716	0.363767	0.372884	0.265628	0.319345	0.26298	0.546688	0.290859	0.524955	0.546326
starvation	0.615312	0.606507	0.615175	0.618204	0.634953	0.629954	0.674043	0.675425	0.676642	0.638675	0.667064	0.679099	0.709537	0.68464	0.698758	0.636422	0.62222	0.592244	0.620249	0.688287	0.707994	0.626257	0.637486	0.671444	0.706545	0.697867	0.664223	0.69391	0.603824	0.691465	0.70941	0.707109	0.684378	0.681628	0.693397	0.664254	0.672908	0.700924	0.683164	0.683187	0.640077	0.702137	0.682471	0.684424	0.664314	0.702062	0.587142	0.702493	0.698505
starvation	0.314336	0.235723	0.58564	0.656723	0.563518	0.649809	0.433255	0.430361	0.412971	0.310569	0.634547	0.65231	0.63116	0.585086	0.495056	0.386507	0.299763	0.587856	0.623302	0.647503	0.606368	0.643447	0.368858	0.440495	0.641861	0.592729	0.420311	0.520391	0.339131	0.495413	0.687057	0.531913	0.557479	0.447822	0.655646	0.379507	0.527215	0.641931	0.5299	0.585714	0.526451	0.515771	0.417757	0.455707	0.414004	0.659918	0.35892	0.64508	0.668855
starvation	0.607121	0.599265	0.609867	0.627089	0.626634	0.628617	0.667122	0.668546	0.665515	0.626725	0.654004	0.669028	0.696393	0.677203	0.685096	0.62619	0.614796	0.578235	0.606132	0.674172	0.695806	0.620843	0.629199	0.660715	0.696196	0.690929	0.655158	0.683123	0.592822	0.680745	0.698691	0.696032	0.673193	0.670905	0.682322	0.658935	0.661532	0.695585	0.672417	0.675731	0.629282	0.693256	0.67629	0.676932	0.657904	0.692627	0.57604	0.688616	0.686106
starvation	0.428958	0.460457	0.516515	0.641878	0.513882	0.602504	0.493095	0.489168	0.493197	0.467174	0.583096	0.6149	0.612854	0.553345	0.523702	0.457564	0.438504	0.495537	0.541826	0.61392	0.580175	0.584451	0.455419	0.474942	0.62642	0.577425	0.489634	0.532819	0.449619	0.51384	0.630816	0.544708	0.530442	0.487025	0.607476	0.473236	0.499631	0.608396	0.507852	0.586133	0.503115	0.54116	0.495898	0.508044	0.487412	0.611947	0.373713	0.578743	0.620036
starvation	0.360944	0.497969	0.391015	0.658987	0.406169	0.579177	0.364716	0.373385	0.398714	0.447909	0.455769	0.508418	0.498042	0.466107	0.41073	0.335404	0.418132	0.361985	0.414511	0.493969	0.451377	0.59268	0.34529	0.349803	0.512849	0.485154	0.370576	0.41543	0.475718	0.405889	0.522507	0.430595	0.42922	0.366966	0.495702	0.349393	0.393336	0.504589	0.393342	0.471971	0.408644	0.417658	0.368917	0.372617	0.365047	0.500304	0.34627	0.471712	0.500174
starvation	0.377933	0.51432	0.365843	0.667375	0.365611	0.584925	0.34298	0.348414	0.369668	0.460245	0.423738	0.465971	0.453309	0.435498	0.377267	0.320738	0.43377	0.336078	0.375417	0.45112	0.408679	0.601661	0.350092	0.332008	0.476478	0.450125	0.336182	0.381071	0.488904	0.367909	0.485717	0.393229	0.390192	0.335712	0.459471	0.34383	0.361779	0.473893	0.360984	0.445523	0.376449	0.388607	0.345873	0.354695	0.344214	0.471565	0.358257	0.443762	0.45768
starvation	0.409289	0.54369	0.363121	0.652622	0.356104	0.576779	0.384818	0.389458	0.416127	0.502964	0.419389	0.451462	0.441828	0.466888	0.421251	0.35831	0.474489	0.330847	0.371934	0.445266	0.417001	0.59664	0.388707	0.382041	0.461024	0.448899	0.376365	0.395903	0.527502	0.399786	0.48071	0.420496	0.398225	0.379999	0.454879	0.3893	0.379475	0.478073	0.399875	0.436638	0.392134	0.401699	0.385516	0.381438	0.379787	0.474068	0.417542	0.452088	0.45289
starvation	0.468933	0.602909	0.26081	0.682439	0.225626	0.618007	0.378636	0.37706	0.412779	0.565561	0.254613	0.293626	0.286098	0.440583	0.319412	0.394891	0.533327	0.271291	0.227396	0.280646	0.287401	0.641038	0.432368	0.358733	0.294259	0.287779	0.35213	0.265192	0.587304	0.294519	0.327023	0.274361	0.247007	0.329109	0.295248	0.419298	0.232843	0.333637	0.270818	0.279785	0.283345	0.264144	0.346062	0.290612	0.331969	0.313373	0.468638	0.296036	0.290591
starvation	0.437751	0.53906	0.435493	0.630433	0.449943	0.561498	0.469321	0.47283	0.48376	0.481332	0.492507	0.528024	0.52623	0.534039	0.501219	0.442007	0.458037	0.414604	0.449325	0.521604	0.5223	0.57138	0.443735	0.454872	0.539169	0.517025	0.463714	0.487003	0.50776	0.486042	0.545367	0.508033	0.486364	0.467955	0.515273	0.461973	0.474181	0.534735	0.483773	0.511941	0.461201	0.50734	0.479785	0.487312	0.471461	0.542865	0.368172	0.516911	0.529397
starvation	0.497326	0.51528	0.524472	0.634873	0.542399	0.602181	0.56251	0.559228	0.566382	0.533012	0.585289	0.616185	0.616361	0.610293	0.593115	0.526116	0.504654	0.504826	0.544555	0.61784	0.617773	0.586886	0.527925	0.549907	0.62003	0.601284	0.553979	0.580812	0.512237	0.575801	0.633268	0.59777	0.582449	0.559794	0.606955	0.545779	0.564522	0.607111	0.580147	0.596984	0.541343	0.593711	0.569206	0.576122	0.556559	0.622229	0.451502	0.598841	0.617921
starvation	0.392584	0.434472	0.500304	0.645792	0.504749	0.603262	0.457194	0.455631	0.457112	0.427913	0.572643	0.605823	0.604565	0.536566	0.493504	0.424456	0.404569	0.481778	0.532315	0.605838	0.566281	0.588391	0.422329	0.440499	0.618197	0.573922	0.451242	0.503584	0.418055	0.485042	0.62908	0.518976	0.522363	0.452337	0.603611	0.442568	0.489828	0.600855	0.482459	0.576657	0.494054	0.526553	0.465459	0.484239	0.458705	0.607939	0.336061	0.578308	0.616733
starvation	0.401706	0.540824	0.338498	0.661464	0.328725	0.571056	0.326604	0.332392	0.326805	0.459995	0.372467	0.423666	0.414819	0.38874	0.323522	0.31417	0.442343	0.298845	0.327516	0.402927	0.364025	0.58303	0.342116	0.310607	0.436953	0.400527	0.32017	0.339521	0.512746	0.334524	0.453745	0.352577	0.358697	0.306291	0.43062	0.361032	0.3309	0.430827	0.335887	0.416136	0.337342	0.358015	0.335389	0.345032	0.326664	0.436124	0.382915	0.41593	0.436814
starvation	0.528524	0.658284	0.328571	0.643341	0.34845	0.5754	0.433193	0.43231	0.44178	0.586381	0.373378	0.391967	0.413148	0.47222	0.417151	0.4475	0.563643	0.295284	0.31244	0.384629	0.417031	0.603138	0.4661	0.42137	0.430868	0.427987	0.414924	0.406222	0.61531	0.407468	0.448026	0.423061	0.410211	0.407802	0.423575	0.472691	0.402705	0.430972	0.412761	0.418583	0.362343	0.425388	0.439323	0.440347	0.431056	0.429425	0.507247	0.447726	0.419627
starvation	0.585903	0.707181	0.359273	0.703433	0.328113	0.648222	0.480876	0.478571	0.499705	0.651366	0.262991	0.258118	0.235367	0.508372	0.410951	0.496458	0.62294	0.369434	0.309926	0.220946	0.293627	0.676866	0.521869	0.484983	0.266273	0.306801	0.469815	0.355458	0.667503	0.386768	0.289889	0.346796	0.327336	0.453073	0.28438	0.535808	0.350555	0.292206	0.391464	0.299073	0.397082	0.345095	0.476193	0.436161	0.457509	0.25069	0.572282	0.330437	0.26577
starvation	0.527736	0.658909	0.298192	0.683405	0.252435	0.601773	0.424441	0.422024	0.439317	0.59376	0.252493	0.279005	0.282854	0.450781	0.362421	0.452254	0.571567	0.308805	0.257386	0.255822	0.285088	0.625288	0.471146	0.428825	0.301451	0.287837	0.405902	0.300874	0.609198	0.33468	0.321217	0.297781	0.285804	0.397403	0.302387	0.484052	0.306039	0.299987	0.338396	0.293449	0.320342	0.313634	0.42532	0.39067	0.414264	0.307402	0.513893	0.324479	0.288442
starvation	0.61505	0.713399	0.399804	0.735842	0.339427	0.639746	0.475326	0.471529	0.481723	0.638017	0.304721	0.275404	0.232342	0.500202	0.405153	0.533287	0.622829	0.407702	0.348735	0.240983	0.281674	0.668536	0.533385	0.464667	0.282894	0.299705	0.444028	0.339726	0.657649	0.362576	0.262914	0.32516	0.323164	0.430104	0.25893	0.519785	0.368443	0.292349	0.380637	0.339147	0.41756	0.349733	0.458214	0.451626	0.490142	0.278271	0.554589	0.338066	0.238803
starvation	0.495211	0.62681	0.296279	0.650838	0.295263	0.563173	0.393401	0.39105	0.405788	0.54842	0.338228	0.372565	0.369843	0.424016	0.363469	0.41828	0.53525	0.27879	0.282354	0.357431	0.365125	0.578181	0.441341	0.385528	0.38617	0.379771	0.376131	0.3503	0.572484	0.34875	0.396921	0.366876	0.356181	0.357159	0.37839	0.443016	0.345691	0.391022	0.351471	0.376812	0.325831	0.380738	0.398538	0.395235	0.391832	0.400645	0.462117	0.405695	0.389547
starvation	0.524555	0.541114	0.544245	0.596392	0.563025	0.56982	0.59159	0.591288	0.584651	0.54379	0.596497	0.619375	0.630175	0.627958	0.611882	0.551651	0.527786	0.52204	0.548961	0.626317	0.635257	0.563473	0.553437	0.587909	0.640361	0.623814	0.58253	0.614288	0.520892	0.611686	0.651447	0.627267	0.611173	0.596931	0.633943	0.585871	0.593907	0.634484	0.606661	0.626654	0.567782	0.627512	0.604278	0.616176	0.594904	0.625224	0.494569	0.635141	0.634893
starvation	0.528392	0.659034	0.314492	0.65256	0.344684	0.578891	0.425848	0.42505	0.438548	0.582754	0.34198	0.393391	0.399878	0.457089	0.390104	0.436557	0.567804	0.264845	0.283053	0.365003	0.392604	0.601507	0.469976	0.402549	0.392658	0.408561	0.414143	0.380982	0.618752	0.386985	0.431206	0.396098	0.399192	0.380823	0.416548	0.448323	0.388127	0.414112	0.387065	0.39977	0.354521	0.394095	0.409695	0.400631	0.394218	0.400712	0.493215	0.410578	0.407567
starvation	0.389299	0.325209	0.600709	0.645596	0.577792	0.617071	0.470352	0.465152	0.462594	0.37776	0.633026	0.656777	0.637609	0.571777	0.517585	0.424186	0.361956	0.586511	0.621334	0.645334	0.604882	0.599917	0.409799	0.45523	0.647977	0.604007	0.452369	0.537087	0.349044	0.507224	0.67058	0.553086	0.556438	0.471538	0.643992	0.446692	0.525153	0.643447	0.513675	0.614298	0.557564	0.557568	0.476617	0.503393	0.474759	0.640422	0.315663	0.621222	0.662845
starvation	0.32091	0.441709	0.451109	0.623032	0.43512	0.552648	0.364691	0.368587	0.369893	0.379741	0.477435	0.520401	0.50698	0.463209	0.402461	0.313111	0.35149	0.427448	0.467408	0.503062	0.4694	0.553229	0.311973	0.344671	0.522614	0.484733	0.357475	0.412922	0.423362	0.395316	0.540285	0.434179	0.434235	0.357813	0.514682	0.344474	0.401833	0.515411	0.402046	0.481495	0.435831	0.429987	0.371847	0.390971	0.361764	0.518143	0.272702	0.493156	0.532285
starvation	0.482114	0.607967	0.31489	0.642168	0.284838	0.581666	0.395936	0.385767	0.426215	0.566176	0.317068	0.345218	0.338627	0.455692	0.364664	0.418223	0.534303	0.327015	0.30269	0.319653	0.328869	0.606334	0.443693	0.399528	0.331133	0.315141	0.37272	0.29347	0.575982	0.30957	0.400614	0.310723	0.310399	0.369805	0.365104	0.451546	0.295999	0.355636	0.339976	0.315701	0.312299	0.308552	0.392286	0.358131	0.374533	0.351954	0.478376	0.340039	0.344391
starvation	0.448687	0.585328	0.327836	0.636129	0.314162	0.561842	0.373563	0.368005	0.383809	0.524244	0.36027	0.39635	0.395075	0.432298	0.377819	0.378736	0.499023	0.298905	0.319933	0.393841	0.38249	0.584232	0.407567	0.36771	0.4106	0.386675	0.35537	0.352852	0.561056	0.35019	0.448056	0.369168	0.368632	0.353346	0.41868	0.412794	0.354939	0.425726	0.375978	0.391948	0.332006	0.368952	0.377705	0.375648	0.367292	0.421569	0.431209	0.400991	0.410152
starvation	0.331944	0.395963	0.475751	0.627203	0.445726	0.550713	0.331924	0.324243	0.302552	0.309005	0.486563	0.513178	0.483422	0.444315	0.353533	0.316954	0.324581	0.439487	0.468146	0.503516	0.447303	0.57354	0.29551	0.292023	0.49752	0.436761	0.261109	0.355103	0.356834	0.3259	0.528427	0.368436	0.421367	0.29204	0.510442	0.304641	0.404332	0.512218	0.380378	0.48072	0.399165	0.406069	0.314403	0.375587	0.340937	0.531355	0.221816	0.469789	0.500779
starvation	0.542763	0.670556	0.321884	0.641759	0.299013	0.596012	0.455454	0.449422	0.471444	0.620436	0.307527	0.318441	0.33787	0.488768	0.40416	0.477362	0.594736	0.325302	0.282162	0.32982	0.367067	0.627935	0.501325	0.457787	0.36721	0.373174	0.444496	0.354403	0.645401	0.378445	0.401273	0.370649	0.354789	0.429409	0.366234	0.50341	0.348759	0.386811	0.388275	0.358703	0.347971	0.363657	0.447305	0.413505	0.433792	0.363766	0.536939	0.381626	0.354036
starvation	0.45431	0.589375	0.355304	0.628606	0.360677	0.557442	0.394101	0.402261	0.406408	0.514251	0.393347	0.440318	0.431277	0.449457	0.399543	0.377184	0.496272	0.317594	0.349275	0.430597	0.411591	0.57184	0.397846	0.385912	0.447749	0.436811	0.390176	0.398165	0.556017	0.39915	0.463398	0.415181	0.409956	0.385425	0.442833	0.415551	0.390764	0.458562	0.395555	0.426009	0.379775	0.40704	0.398207	0.398755	0.383326	0.449517	0.41867	0.429476	0.448518
starvation	0.429684	0.565858	0.380643	0.63231	0.37567	0.566543	0.384944	0.391387	0.398256	0.4955	0.407282	0.465206	0.453485	0.445516	0.389888	0.35249	0.475652	0.340852	0.370847	0.447435	0.414374	0.578541	0.380955	0.372247	0.460616	0.432974	0.383682	0.393811	0.539624	0.396418	0.481384	0.413624	0.404036	0.379002	0.45914	0.392314	0.381107	0.468913	0.3861	0.431264	0.376947	0.395865	0.384561	0.38119	0.363955	0.466195	0.392272	0.42894	0.461419
starvation	0.376221	0.476284	0.357047	0.700409	0.33058	0.60832	0.253573	0.241853	0.262359	0.410934	0.387869	0.412469	0.380079	0.37304	0.227874	0.301614	0.378435	0.352096	0.361016	0.379942	0.306542	0.620806	0.306816	0.281846	0.400678	0.343217	0.263444	0.266009	0.47393	0.237468	0.41057	0.278512	0.321378	0.247817	0.391615	0.299052	0.302647	0.334085	0.276646	0.368147	0.309102	0.28452	0.245161	0.285918	0.282596	0.423501	0.39228	0.397065	0.392506
starvation	0.27672	0.338176	0.482746	0.632007	0.447273	0.582093	0.333872	0.336965	0.324365	0.306347	0.507995	0.526072	0.50848	0.465945	0.384597	0.288185	0.284253	0.457191	0.482077	0.511196	0.468867	0.593451	0.269165	0.373576	0.520035	0.483533	0.353379	0.431473	0.391214	0.41353	0.547133	0.443589	0.433807	0.380232	0.524082	0.348514	0.410605	0.474056	0.413236	0.489989	0.429711	0.427776	0.36296	0.401252	0.367586	0.559272	0.341826	0.541316	0.54527
starvation	0.461974	0.595138	0.29142	0.653354	0.285049	0.58381	0.407114	0.407536	0.416281	0.548224	0.33364	0.359307	0.385945	0.455951	0.397442	0.412505	0.533343	0.251943	0.2769	0.368484	0.397573	0.602296	0.440059	0.395382	0.376791	0.355529	0.373407	0.358673	0.577716	0.354085	0.411671	0.369485	0.356625	0.379408	0.387176	0.442877	0.355283	0.3359	0.397024	0.361233	0.294696	0.369785	0.409673	0.391366	0.387281	0.442309	0.505723	0.430537	0.425696
starvation	0.509499	0.611981	0.356189	0.689436	0.298572	0.618933	0.40531	0.397489	0.43245	0.571707	0.272869	0.279433	0.251059	0.447419	0.359871	0.441367	0.540451	0.364052	0.316933	0.25689	0.2672	0.642588	0.451029	0.411692	0.268112	0.244926	0.373275	0.288889	0.584793	0.316319	0.302187	0.273868	0.254195	0.374719	0.27568	0.450625	0.297063	0.204535	0.344043	0.26922	0.317321	0.274322	0.395306	0.357013	0.388715	0.325794	0.519262	0.335364	0.306618
starvation	0.499167	0.62101	0.306453	0.684549	0.251971	0.617166	0.41138	0.402722	0.437331	0.582571	0.27359	0.278961	0.267576	0.473531	0.368933	0.443154	0.549887	0.318871	0.26952	0.268098	0.282712	0.640125	0.455847	0.417179	0.290452	0.267132	0.38696	0.287373	0.615797	0.331734	0.316013	0.291584	0.252609	0.387935	0.276825	0.458028	0.291935	0.222839	0.346607	0.273039	0.309981	0.27667	0.402675	0.353798	0.390666	0.347427	0.525148	0.361858	0.317399
starvation	0.452701	0.554799	0.342194	0.716515	0.292981	0.622327	0.303894	0.301792	0.34159	0.495853	0.313356	0.340938	0.300991	0.38861	0.26489	0.365738	0.469421	0.347996	0.312057	0.299325	0.22158	0.641171	0.374831	0.323686	0.323531	0.277608	0.315895	0.229017	0.534541	0.254804	0.326085	0.226046	0.247427	0.295557	0.311741	0.352409	0.264567	0.260055	0.25725	0.293312	0.327075	0.217811	0.300499	0.290082	0.32832	0.36389	0.44554	0.335301	0.316376
starvation	0.427921	0.528087	0.346325	0.70507	0.299435	0.620723	0.295218	0.290728	0.319348	0.477552	0.332374	0.362354	0.321654	0.387261	0.254348	0.346589	0.442717	0.35174	0.323394	0.327224	0.257928	0.6366	0.353299	0.332212	0.342176	0.290624	0.318659	0.242041	0.528176	0.263072	0.348695	0.2498	0.257803	0.300017	0.332123	0.344226	0.257581	0.26167	0.261772	0.314214	0.320221	0.232627	0.284243	0.282974	0.314103	0.373462	0.435286	0.351831	0.342345
[truncated: 115 more columns]

## Sheet: Fig 2E
Bacteroidetes
	WT_Ad_libitum												wt-starvation
1	36.4135	49.3766	44.8952	19.2919	80.5546	19.8484	49.5208	50	49.4324	32.3959	40.0691		57.9273	55.0857		20.1526		21.9814	48.3849	40.2425	46.2495	17.4232	56.7728
4	20.31	31.0182	30.5948	75.8095	30.4213	57.3179	76.3027	73.4616	65.3226		28.7434		36.6355		62.1439	49.0095		39.6664	65.4962	46.0784	50.2138	33.9082	33.5593
7	60.9285		57.0224	65.3022	71.8748		71.6975	71.8509	70.1608	66.9875	85.6077		65.2423	64.6876	59.0178	43.8357	23.2276	42.8327	60.4795	72.1485	79.4551	58.8051	50.4652
10	19.989	72.2832	63.9121		77.6706	13.9216	47.884	55.4248	76.2962	83.5981	76.3709		69.3214	31.4409	69.8092	48.8283	32.2427	43.4783	60.023	58.4378	66.1903	48.499	71.967
13	61.9412	74.2684	75.0783		69.7	42.0474	63.0463	67.8259	70.6082	65.2212	70.3704		68.5089	75.5368	64.5851	53.4734	54.0865	62.2083	72.3524	55.2075	85.1852	34.7382
16	24.8327	78.0971	72.2636	72.302	77.7264	57.3751	58.0445	54.7839	64.279	49.6474	51.861		64.7599	51.3973	43.6938	54.7212	24.0954	29.4663	57.501		52.2812	60.2906	67.1296
19	51.8179	49.9649	22.0755	60.9575	71.9189	44.9952	65.7905	61.1687	50.1437	41.2513	53.7712		54.4897	24.3776	55.8008	29.4878	15.5172	20.2829	57.0649	34.9796	19.3911	43.377	66.4114
22	53.4638	59.4413	41.051	59.4063	49.7856	49.8687	52.1035	54.4699	37.5232	29.0219	20.0333		50.5396	27.2438	55.1807	21.7227	15.7055	23.4287		19.0312	52.4879	43.2149	64.4638
Firmicutes
	WT_Ad_libitum												wt-starvation
1	46.376	34.3267	41.6934	61.7056	13.3931	72.4905	42.3658	39.7099	40.9443	58.705	43.9471		31.2954	33.4707		63.6462		58.9126	29.652	30.6252	43.1551	70.0809	30.6369
4	56.1757	46.926	50.3354	15.7546	61.2527	37.1148	17.446	19.1233	28.9163		53.5015		44.852		29.7524	39.145		46.2739	22.7688	39.9133	38.9882	54.1721	52.5785
7	29.817		36.9062	25.0571	20.7556		21.986	20.2948	22.619	27.1251	8.5216		26.2397	26.4795	32.1776	43.699	35.3296	42.9793	27.9067	20.2919	14.9288	29.4718	41.9414
10	7.34003	21.4084	30.7858		17.1934	33.4607	42.3113	31.9698	17.7737	11.0647	16.0716		20.4286	8.92145	23.0444	38.7065	32.7201	42.6961	27.556	31.1475	25.4859	36.575	18.8086
13	28.0536	19.4605	19.4275		24.5225	51.51	30.0963	24.5185	23.4495	27.8555	20.3996		24.0635	17.9442	26.0201	36.0569	28.2535	31.2628	19.0129	32.7994	10.8666	57.0412
16	8.26938	15.6892	19.9728	20.6528	16.9881	37.3852	34.3009	34.9202	28.2101	41.1319	36.0387		27.2028	36.8297	43.6811	36.9877	34.9567	58.7604	34.0307		34.0221	23.8181	26.325
19	34.2196	21.8659	8.92821	28.9443	21.8479	48.5901	27.2667	28.4591	41.7335	48.9351	34.1046		33.6808	58.4782	34.655	59.0918	36.1243	62.1752	24.0982	51.3689	65.1739	39.2922	23.4204
22	33.266	27.0969	43.121	30.9772	38.8742	43.2502	39.8218	34.3495	53.2138	60.6234	59.2671		37.5801	50.1018	33.926	65.8284	40.3788	61.1786		62.4398	35.5455	37.4578	24.7371

[truncated: 72 more sheets: Fig 2F, Fig 2G, Fig 2H, Fig 2I, Fig 3A, Fig 3B, Fig 3c, Fig 3 D-E, Fig 3F, Fig 3G, Fig 4A, Fig 4B, Fig 4C, Fig 4D, Fig 4E, Fig 4F, Fig 4G, Fig 4H, Fig 4I, Fig 5A …]
